# Supplementary material for: Gamma diversity and under-sampling together generate patterns in beta-diversity
Source: Sci Rep. 2021 Nov 2;11:21420. doi: 10.1038/s41598-021-99830-8 (PMC8563776; doi:10.1038/s41598-021-99830-8)
Supplement: Supplementary file 2 — Supplementary Information 2. [file 41598_2021_99830_MOESM2_ESM.csv]

name	elevation	transect	spp
E3A-1/M2013	600	E3A/M2013	Brachyponera_sp3
E3A-1/M2013	600	E3A/M2013	Messor_sp2
E3A-1/M2013	600	E3A/M2013	Odontoponera_transversa
E3A-1/M2013	600	E3A/M2013	Pyramica_sp1
E3A-2/M2013	600	E3A/M2013	Iridomyrmex_sp1
E3A-2/M2013	600	E3A/M2013	Oecophyla_smaragdina
E3A-2/M2013	600	E3A/M2013	Pachycondyla_luteipes
E3A-2/M2013	600	E3A/M2013	Paratrachina_sp1
E3A-2/M2013	600	E3A/M2013	Pheidologeton_nanus
E3A-3/M2013	600	E3A/M2013	Brachyponera_sp3
E3A-3/M2013	600	E3A/M2013	Carebara_sp2
E3A-3/M2013	600	E3A/M2013	Dolichoderus_thoracicus
E3A-3/M2013	600	E3A/M2013	Lophomyrmex_quadrispinosus
E3A-3/M2013	600	E3A/M2013	Odontoponera_transversa
E3A-3/M2013	600	E3A/M2013	Oecophyla_smaragdina
E3A-3/M2013	600	E3A/M2013	Pachycondyla_luteipes
E3A-3/M2013	600	E3A/M2013	Paratrachina_sp1
E3A-3/M2013	600	E3A/M2013	Pheidologeton_nanus
E3A-3/M2013	600	E3A/M2013	Recurvidris_recurvispinosa
E3A-3/M2013	600	E3A/M2013	Tetramorium_sp9
E3A-4/M2013	600	E3A/M2013	Brachyponera_sp3
E3A-4/M2013	600	E3A/M2013	Dolichoderus_taprabane
E3A-4/M2013	600	E3A/M2013	Lophomyrmex_quadrispinosus
E3A-4/M2013	600	E3A/M2013	Odontoponera_transversa
E3A-4/M2013	600	E3A/M2013	Oecophyla_smaragdina
E3A-4/M2013	600	E3A/M2013	Pachycondyla_luteipes
E3A-4/M2013	600	E3A/M2013	Paratrachina_sp1
E3A-4/M2013	600	E3A/M2013	Temnothorax_inermis
E3A-4/M2013	600	E3A/M2013	Tetramorium_sp9
E3A-5/M2013	600	E3A/M2013	Brachyponera_sp3
E3A-5/M2013	600	E3A/M2013	Carebara_sp2
E3A-5/M2013	600	E3A/M2013	Lophomyrmex_quadrispinosus
E3A-5/M2013	600	E3A/M2013	Monomorium_gracillimum
E3A-5/M2013	600	E3A/M2013	Pheidologeton_nanus
E3A-5/M2013	600	E3A/M2013	Strumigenys_lewisi
E3A-6/M2013	600	E3A/M2013	Brachyponera_sp3
E3A-6/M2013	600	E3A/M2013	Carebara_sp1
E3A-6/M2013	600	E3A/M2013	Leptogenys_kitteli_altisquamis
E3A-6/M2013	600	E3A/M2013	Monomorium_gracillimum
E3A-6/M2013	600	E3A/M2013	Paratrachina_sp1
E3A-6/M2013	600	E3A/M2013	Pheidole_sp3
E3A-6/M2013	600	E3A/M2013	Strumigenys_sp5
E3A-7/M2013	600	E3A/M2013	Brachyponera_sp3
E3A-7/M2013	600	E3A/M2013	Carebara_sp1
E3A-7/M2013	600	E3A/M2013	Lophomyrmex_quadrispinosus
E3A-7/M2013	600	E3A/M2013	Odontoponera_transversa
E3A-7/M2013	600	E3A/M2013	Pachycondyla_amblyops
E3A-7/M2013	600	E3A/M2013	Pachycondyla_javana
E3A-7/M2013	600	E3A/M2013	Pachycondyla_luteipes
E3A-7/M2013	600	E3A/M2013	Paratrachina_sp1
E3A-7/M2013	600	E3A/M2013	Recurvidris_recurvispinosa
E3A-7/M2013	600	E3A/M2013	Solenopsis_nites
E3A-8/M2013	600	E3A/M2013	Brachyponera_sp3
E3A-8/M2013	600	E3A/M2013	Leptogenys_kitteli_altisquamis
E3A-8/M2013	600	E3A/M2013	Lophomyrmex_quadrispinosus
E3A-8/M2013	600	E3A/M2013	Odontoponera_transversa
E3A-8/M2013	600	E3A/M2013	Pachycondyla_leeuwenhoeki
E3A-8/M2013	600	E3A/M2013	Paratrachina_sp1
E3A-8/M2013	600	E3A/M2013	Pheidologeton_nanus
E3A-9/M2013	600	E3A/M2013	Carebara_sp1
E3A-9/M2013	600	E3A/M2013	Lophomyrmex_quadrispinosus
E3A-9/M2013	600	E3A/M2013	Odontoponera_transversa
E3A-9/M2013	600	E3A/M2013	Pachycondyla_luteipes
E3A-9/M2013	600	E3A/M2013	Paratrachina_sp1
E3A-9/M2013	600	E3A/M2013	Pheidole_sp5
E3A-9/M2013	600	E3A/M2013	Temnothorax_rothneyi
E3A-9/M2013	600	E3A/M2013	Tetramorium_sp9
E3A-10/M2013	600	E3A/M2013	Carebara_sp2
E3A-10/M2013	600	E3A/M2013	Crematogaster_flava
E3A-10/M2013	600	E3A/M2013	Lasius_alieno_flavus
E3A-10/M2013	600	E3A/M2013	Lophomyrmex_quadrispinosus
E3A-10/M2013	600	E3A/M2013	Monomorium_gracillimum
E3A-10/M2013	600	E3A/M2013	Odontoponera_transversa
E3A-10/M2013	600	E3A/M2013	Pachycondyla_luteipes
E3A-10/M2013	600	E3A/M2013	Paratrachina_sp1
E3A-10/M2013	600	E3A/M2013	Strumigenys_lewisi
E3A-10/M2013	600	E3A/M2013	Tetramorium_sp9
E3B-1/M2013	600	E3B/M2013	Aphaenogaster_cristata
E3B-1/M2013	600	E3B/M2013	Crematogaster_flava
E3B-1/M2013	600	E3B/M2013	Leptogenys_kitteli_altisquamis
E3B-1/M2013	600	E3B/M2013	Lophomyrmex_bedoti
E3B-1/M2013	600	E3B/M2013	Lophomyrmex_quadrispinosus
E3B-1/M2013	600	E3B/M2013	Pachycondyla_javana
E3B-1/M2013	600	E3B/M2013	Pachycondyla_leeuwenhoeki
E3B-1/M2013	600	E3B/M2013	Paratrachina_sp1
E3B-1/M2013	600	E3B/M2013	Pheidologeton_nanus
E3B-1/M2013	600	E3B/M2013	Strumigenys_lewisi
E3B-1/M2013	600	E3B/M2013	Tetramorium_sp10
E3B-1/M2013	600	E3B/M2013	Tetramorium_sp9
E3B-2/M2013	600	E3B/M2013	Carebara_sp2
E3B-2/M2013	600	E3B/M2013	Dorylus_orientalis
E3B-2/M2013	600	E3B/M2013	Leptogenys_kitteli_altisquamis
E3B-2/M2013	600	E3B/M2013	Lophomyrmex_quadrispinosus
E3B-2/M2013	600	E3B/M2013	Pachycondyla_javana
E3B-2/M2013	600	E3B/M2013	Paratrachina_sp1
E3B-2/M2013	600	E3B/M2013	Pheidole_sp5
E3B-2/M2013	600	E3B/M2013	Recurvidris_recurvispinosa
E3B-2/M2013	600	E3B/M2013	Strumigenys_lewisi
E3B-3/M2013	600	E3B/M2013	Brachyponera_sp3
E3B-3/M2013	600	E3B/M2013	Carebara_sp1
E3B-3/M2013	600	E3B/M2013	Crematogaster_hodgsoni
E3B-3/M2013	600	E3B/M2013	Crematogaster_subnuda
E3B-3/M2013	600	E3B/M2013	Lophomyrmex_quadrispinosus
E3B-3/M2013	600	E3B/M2013	Monomorium_floricola
E3B-3/M2013	600	E3B/M2013	Monomorium_gracillimum
E3B-3/M2013	600	E3B/M2013	Pachycondyla_javana
E3B-3/M2013	600	E3B/M2013	Pachycondyla_leeuwenhoeki
E3B-3/M2013	600	E3B/M2013	Pachycondyla_luteipes
E3B-3/M2013	600	E3B/M2013	Paratrachina_sp1
E3B-3/M2013	600	E3B/M2013	Polyrhachis_armata
E3B-3/M2013	600	E3B/M2013	Strumigenys_lewisi
E3B-3/M2013	600	E3B/M2013	Tetramorium_sp9
E3B-4/M2013	600	E3B/M2013	Brachyponera_sp3
E3B-4/M2013	600	E3B/M2013	Pachycondyla_luteipes
E3B-4/M2013	600	E3B/M2013	Strumigenys_lewisi
E3B-4/M2013	600	E3B/M2013	Technomyrmex_elatior
E3B-4/M2013	600	E3B/M2013	Temnothorax_rothneyi
E3B-4/M2013	600	E3B/M2013	Tetramorium_sp10
E3B-5/M2013	600	E3B/M2013	Brachyponera_sp3
E3B-5/M2013	600	E3B/M2013	Lophomyrmex_bedoti
E3B-5/M2013	600	E3B/M2013	Paratrachina_sp1
E3B-5/M2013	600	E3B/M2013	Strumigenys_lewisi
E3B-6/M2013	600	E3B/M2013	Brachyponera_sp3
E3B-6/M2013	600	E3B/M2013	Cerapachys_fusculatus
E3B-6/M2013	600	E3B/M2013	Lophomyrmex_bedoti
E3B-6/M2013	600	E3B/M2013	Myopias_amblyops
E3B-6/M2013	600	E3B/M2013	Pachycondyla_javana
E3B-6/M2013	600	E3B/M2013	Pachycondyla_leeuwenhoeki
E3B-6/M2013	600	E3B/M2013	Pheidole_sp10
E3B-6/M2013	600	E3B/M2013	Pheidole_sp7
E3B-6/M2013	600	E3B/M2013	Pyramica_sp3
E3B-6/M2013	600	E3B/M2013	Technomyrmex_elatior
E3B-7/M2013	600	E3B/M2013	Leptothorax_teylori
E3B-7/M2013	600	E3B/M2013	Myopias_amblyops
E3B-7/M2013	600	E3B/M2013	Pachycondyla_javana
E3B-7/M2013	600	E3B/M2013	Pachycondyla_leeuwenhoeki
E3B-7/M2013	600	E3B/M2013	Pheidole_sp7
E3B-7/M2013	600	E3B/M2013	Pheidologeton_affinis
E3B-7/M2013	600	E3B/M2013	Pheidologeton_nanus
E3B-7/M2013	600	E3B/M2013	Pyramica_sp3
E3B-7/M2013	600	E3B/M2013	Solenopsis_nites
E3B-7/M2013	600	E3B/M2013	Strumigenys_lewisi
E3B-7/M2013	600	E3B/M2013	Temnothorax_elatior
E3B-8/M2013	600	E3B/M2013	Lophomyrmex_quadrispinosus
E3B-8/M2013	600	E3B/M2013	Oecophyla_smaragdina
E3B-8/M2013	600	E3B/M2013	Pachycondyla_luteipes
E3B-8/M2013	600	E3B/M2013	Pyramica_sp3
E3B-8/M2013	600	E3B/M2013	Strumigenys_lewisi
E3B-9/M2013	600	E3B/M2013	Carebara_sp2
E3B-9/M2013	600	E3B/M2013	Leptothorax_teylori
E3B-9/M2013	600	E3B/M2013	Pachycondyla_luteipes
E3B-9/M2013	600	E3B/M2013	Paratrachina_sp1
E3B-9/M2013	600	E3B/M2013	Pyramica_sp2
E3B-9/M2013	600	E3B/M2013	Strumigenys_sp1
E3B-9/M2013	600	E3B/M2013	Tetramorium_sp5
E3B-9/M2013	600	E3B/M2013	Tetramorium_sp9
E3B-10/M2013	600	E3B/M2013	Carebara_sp1
E3B-10/M2013	600	E3B/M2013	Dorylus_orientalis
E3B-10/M2013	600	E3B/M2013	Gnamptogenys_bicolor
E3B-10/M2013	600	E3B/M2013	Leptothorax_teylori
E3B-10/M2013	600	E3B/M2013	Lophomyrmex_quadrispinosus
E3B-10/M2013	600	E3B/M2013	Oecophyla_smaragdina
E3B-10/M2013	600	E3B/M2013	Pachycondyla_javana
E3B-10/M2013	600	E3B/M2013	Pheidole_sp5
E3B-10/M2013	600	E3B/M2013	Pheidologeton_nanus
E3C-1/M2013	600	E3C/M2013	Brachyponera_sp4
E3C-1/M2013	600	E3C/M2013	Crematogaster_emeryi
E3C-1/M2013	600	E3C/M2013	Crematogaster_millardi
E3C-1/M2013	600	E3C/M2013	Gnamptogenys_binghami
E3C-1/M2013	600	E3C/M2013	Lasius_alieno_flavus
E3C-1/M2013	600	E3C/M2013	Lophomyrmex_bedoti
E3C-1/M2013	600	E3C/M2013	Odontoponera_transversa
E3C-1/M2013	600	E3C/M2013	Pachycondyla_javana
E3C-1/M2013	600	E3C/M2013	Pachycondyla_luteipes
E3C-1/M2013	600	E3C/M2013	Pachycondyla_rufipes
E3C-1/M2013	600	E3C/M2013	Paratrachina_sp1
E3C-1/M2013	600	E3C/M2013	Pheidologeton_nanus
E3C-1/M2013	600	E3C/M2013	Polyrhachis._illaudata
E3C-1/M2013	600	E3C/M2013	Pyramica_sp1
E3C-1/M2013	600	E3C/M2013	Pyramica_sp2
E3C-1/M2013	600	E3C/M2013	Strumigenys_lewisi
E3C-1/M2013	600	E3C/M2013	Technomyrmex_elatior
E3C-1/M2013	600	E3C/M2013	Temnothorax_inermis
E3C-3/M2013	600	E3C/M2013	Crematogaster_emeryi
E3C-3/M2013	600	E3C/M2013	Hypoponera_truncata
E3C-3/M2013	600	E3C/M2013	Leptogenys_lucidula
E3C-3/M2013	600	E3C/M2013	Lophomyrmex_bedoti
E3C-3/M2013	600	E3C/M2013	Lophomyrmex_quadrispinosus
E3C-3/M2013	600	E3C/M2013	Pachycondyla_javana
E3C-3/M2013	600	E3C/M2013	Paratrachina_sp1
E3C-3/M2013	600	E3C/M2013	Pheidologeton_affinis
E3C-3/M2013	600	E3C/M2013	Pheidologeton_nanus
E3C-3/M2013	600	E3C/M2013	Technomyrmex_bicolor
E3C-3/M2013	600	E3C/M2013	Technomyrmex_elatior
E3C-3/M2013	600	E3C/M2013	Temnothorax_inermis
E3C-3/M2013	600	E3C/M2013	Tetramorium_sp11
E3C-3/M2013	600	E3C/M2013	Tetramorium_sp8
E3C-4/M2013	600	E3C/M2013	Brachyponera_sp4
E3C-4/M2013	600	E3C/M2013	Leptogenys_chinensis
E3C-4/M2013	600	E3C/M2013	Pachycondyla_javana
E3C-4/M2013	600	E3C/M2013	Paratrachina_sp1
E3C-4/M2013	600	E3C/M2013	Pheidole_sp17
E3C-4/M2013	600	E3C/M2013	Polyrhachis_myri
E3C-4/M2013	600	E3C/M2013	Ponera_sp1
E3C-4/M2013	600	E3C/M2013	Strumigenys_lewisi
E3C-4/M2013	600	E3C/M2013	Tetramorium_sp8
E3C-5/M2013	600	E3C/M2013	Aphaenogaster_beccari
E3C-5/M2013	600	E3C/M2013	Camponotus_sp3
E3C-5/M2013	600	E3C/M2013	Carebara_sp1
E3C-5/M2013	600	E3C/M2013	Gnamptogenys_binghami
E3C-5/M2013	600	E3C/M2013	Lasius_alieno_flavus
E3C-5/M2013	600	E3C/M2013	Lophomyrmex_bedoti
E3C-5/M2013	600	E3C/M2013	Lophomyrmex_quadrispinosus
E3C-5/M2013	600	E3C/M2013	Pachycondyla_javana
E3C-5/M2013	600	E3C/M2013	Pachycondyla_luteipes
E3C-5/M2013	600	E3C/M2013	Pachycondyla_rufipes
E3C-5/M2013	600	E3C/M2013	Paratrachina_sp1
E3C-5/M2013	600	E3C/M2013	Pheidole_sp5
E3C-5/M2013	600	E3C/M2013	Solenopsis_nites
E3C-5/M2013	600	E3C/M2013	Strumigenys_lyroessa
E3C-5/M2013	600	E3C/M2013	Temnothorax_inermis
E3C-5/M2013	600	E3C/M2013	Tetramorium_sp8
E3C-6/M2013	600	E3C/M2013	Crematogaster_politula
E3C-6/M2013	600	E3C/M2013	Lasius_alieno_flavus
E3C-6/M2013	600	E3C/M2013	Pachycondyla_javana
E3C-6/M2013	600	E3C/M2013	Paratrachina_sp1
E3C-6/M2013	600	E3C/M2013	Pheidole_sp5
E3C-6/M2013	600	E3C/M2013	Pheidologeton_nanus
E3C-6/M2013	600	E3C/M2013	Ponera_sp1
E3C-6/M2013	600	E3C/M2013	Ponera_sp2
E3C-6/M2013	600	E3C/M2013	Strumigenys_feae
E3C-6/M2013	600	E3C/M2013	Strumigenys_lyroessa
E3C-6/M2013	600	E3C/M2013	Technomyrmex_bicolor
E3C-6/M2013	600	E3C/M2013	Tetramorium_sp8
E3C-7/M2013	600	E3C/M2013	Brachyponera_sp4
E3C-7/M2013	600	E3C/M2013	Carebara_sp1
E3C-7/M2013	600	E3C/M2013	Crematogaster_biroi
E3C-7/M2013	600	E3C/M2013	Diacamma_asamensis
E3C-7/M2013	600	E3C/M2013	Leptogenys_kitteli_altisquamis
E3C-7/M2013	600	E3C/M2013	Lophomyrmex_quadrispinosus
E3C-7/M2013	600	E3C/M2013	Monomorium_gracillimum
E3C-7/M2013	600	E3C/M2013	Odontoponera_transversa
E3C-7/M2013	600	E3C/M2013	Pachycondyla_leeuwenhoeki
E3C-7/M2013	600	E3C/M2013	Pachycondyla_rufipes
E3C-7/M2013	600	E3C/M2013	Paratrachina_sp1
E3C-7/M2013	600	E3C/M2013	Pheidole_sp7
E3C-7/M2013	600	E3C/M2013	Tetramorium_sp8
E3C-8/M2013	600	E3C/M2013	Brachyponera_sp3
E3C-8/M2013	600	E3C/M2013	Lasius_alieno_flavus
E3C-8/M2013	600	E3C/M2013	Lophomyrmex_bedoti
E3C-8/M2013	600	E3C/M2013	Lophomyrmex_quadrispinosus
E3C-8/M2013	600	E3C/M2013	Monomorium_latinode
E3C-8/M2013	600	E3C/M2013	Odontoponera_transversa
E3C-8/M2013	600	E3C/M2013	Pachycondyla_javana
E3C-8/M2013	600	E3C/M2013	Pachycondyla_luteipes
E3C-8/M2013	600	E3C/M2013	Pachycondyla_rufipes
E3C-8/M2013	600	E3C/M2013	Paratrachina_sp1
E3C-8/M2013	600	E3C/M2013	Pheidole_sp17
E3C-8/M2013	600	E3C/M2013	Pheidole_sp5
E3C-8/M2013	600	E3C/M2013	Polyrhachis_ceylonensis
E3C-8/M2013	600	E3C/M2013	Strumigenys_lyroessa
E3C-8/M2013	600	E3C/M2013	Technomyrmex_bicolor
E3C-9/M2013	600	E3C/M2013	Aphaenogaster_beccari
E3C-9/M2013	600	E3C/M2013	Cerapachys_sp1
E3C-9/M2013	600	E3C/M2013	Lasius_alieno_flavus
E3C-9/M2013	600	E3C/M2013	Lophomyrmex_bedoti
E3C-9/M2013	600	E3C/M2013	Lophomyrmex_quadrispinosus
E3C-9/M2013	600	E3C/M2013	Myopone_castenea
E3C-9/M2013	600	E3C/M2013	Odontoponera_transversa
E3C-9/M2013	600	E3C/M2013	Pachycondyla_javana
E3C-9/M2013	600	E3C/M2013	Pachycondyla_luteipes
E3C-9/M2013	600	E3C/M2013	Pachycondyla_rufipes
E3C-9/M2013	600	E3C/M2013	Paratrachina_sp1
E3C-9/M2013	600	E3C/M2013	Pheidole_sp5
E3C-9/M2013	600	E3C/M2013	Pheidologeton_nanus
E3C-9/M2013	600	E3C/M2013	Strumigenys_feae
E3C-9/M2013	600	E3C/M2013	Tetramorium_tortousum
E3C-10/M2013	600	E3C/M2013	Brachyponera_sp4
E3C-10/M2013	600	E3C/M2013	Cerapachys_sp1
E3C-10/M2013	600	E3C/M2013	Crematogaster_biroi
E3C-10/M2013	600	E3C/M2013	Hypoponera_truncata
E3C-10/M2013	600	E3C/M2013	Iridomyrmex_anceps
E3C-10/M2013	600	E3C/M2013	Lasius_alienus
E3C-10/M2013	600	E3C/M2013	Lophomyrmex_bedoti
E3C-10/M2013	600	E3C/M2013	Lophomyrmex_quadrispinosus
E3C-10/M2013	600	E3C/M2013	Odontoponera_transversa
E3C-10/M2013	600	E3C/M2013	Pachycondyla_javana
E3C-10/M2013	600	E3C/M2013	Pachycondyla_leeuwenhoeki
E3C-10/M2013	600	E3C/M2013	Pachycondyla_luteipes
E3C-10/M2013	600	E3C/M2013	Paratrachina_sp1
E3C-10/M2013	600	E3C/M2013	Pheidologeton_nanus
E3C-10/M2013	600	E3C/M2013	Ponera_sp1
E3C-10/M2013	600	E3C/M2013	Tetramorium_sp8
E3D-1/M2013	600	E3D/M2013	Brachyponera_sp3
E3D-1/M2013	600	E3D/M2013	Carebara_sp2
E3D-1/M2013	600	E3D/M2013	Lophomyrmex_bedoti
E3D-1/M2013	600	E3D/M2013	Messor_sp2
E3D-1/M2013	600	E3D/M2013	Odontoponera_transversa
E3D-1/M2013	600	E3D/M2013	Pachycondyla_luteipes
E3D-1/M2013	600	E3D/M2013	Pachycondyla_sp1
E3D-1/M2013	600	E3D/M2013	Paratrachina_sp1
E3D-1/M2013	600	E3D/M2013	Pheidole_sp10
E3D-1/M2013	600	E3D/M2013	Pheidologeton_nanus
E3D-1/M2013	600	E3D/M2013	Ponera_sp1
E3D-1/M2013	600	E3D/M2013	Ponera_sp2
E3D-2/M2013	600	E3D/M2013	Brachyponera_sp3
E3D-2/M2013	600	E3D/M2013	Carebara_sp2
E3D-2/M2013	600	E3D/M2013	Odontoponera_transversa
E3D-2/M2013	600	E3D/M2013	Pachycondyla_luteipes
E3D-2/M2013	600	E3D/M2013	Pheidole_sp2
E3D-2/M2013	600	E3D/M2013	Pheidole_sp5
E3D-2/M2013	600	E3D/M2013	Pheidologeton_affinis
E3D-2/M2013	600	E3D/M2013	Pheidologeton_nanus
E3D-2/M2013	600	E3D/M2013	Pyramica_sp2
E3D-2/M2013	600	E3D/M2013	Strumigenys_feae
E3D-2/M2013	600	E3D/M2013	Temnothorax_inermis
E3D-3/M2013	600	E3D/M2013	Brachyponera_sp3
E3D-3/M2013	600	E3D/M2013	Camponotus_sp2
E3D-3/M2013	600	E3D/M2013	Carebara_sp2
E3D-3/M2013	600	E3D/M2013	Gnamptogenys_bicolor
E3D-3/M2013	600	E3D/M2013	Leptogenys_kitteli_altisquamis
E3D-3/M2013	600	E3D/M2013	Lophomyrmex_quadrispinosus
E3D-3/M2013	600	E3D/M2013	Myrmecina_striata
E3D-3/M2013	600	E3D/M2013	Odontoponera_transversa
E3D-3/M2013	600	E3D/M2013	Pachycondyla_luteipes
E3D-3/M2013	600	E3D/M2013	Pheidologeton_nanus
E3D-3/M2013	600	E3D/M2013	Tetramorium_tortousum
E3D-4/M2013	600	E3D/M2013	Carebara_sp1
E3D-4/M2013	600	E3D/M2013	Carebara_sp2
E3D-4/M2013	600	E3D/M2013	Odontoponera_transversa
E3D-4/M2013	600	E3D/M2013	Pachycondyla_luteipes
E3D-4/M2013	600	E3D/M2013	Paratrachina_sp1
E3D-4/M2013	600	E3D/M2013	Pheidologeton_nanus
E3D-4/M2013	600	E3D/M2013	Recurvidris_recurvispinosa
E3D-4/M2013	600	E3D/M2013	Temnothorax_inermis
E3D-5/M2013	600	E3D/M2013	Camponotus_sp2
E3D-5/M2013	600	E3D/M2013	Carebara_sp2
E3D-5/M2013	600	E3D/M2013	Crematogaster_biroi
E3D-5/M2013	600	E3D/M2013	Odontoponera_transversa
E3D-5/M2013	600	E3D/M2013	Pachycondyla_luteipes
E3D-5/M2013	600	E3D/M2013	Pheidole_sp5
E3D-5/M2013	600	E3D/M2013	Tetramorium_sp9
E3D-6/M2013	600	E3D/M2013	Brachyponera_sp3
E3D-6/M2013	600	E3D/M2013	Crematogaster_millardi
E3D-6/M2013	600	E3D/M2013	Gnamptogenys_binghami
E3D-6/M2013	600	E3D/M2013	Hypoponera_truncata
E3D-6/M2013	600	E3D/M2013	Lophomyrmex_quadrispinosus
E3D-6/M2013	600	E3D/M2013	Odontoponera_transversa
E3D-6/M2013	600	E3D/M2013	Pachycondyla_luteipes
E3D-6/M2013	600	E3D/M2013	Pheidologeton_nanus
E3D-6/M2013	600	E3D/M2013	Ponera_sp1
E3D-6/M2013	600	E3D/M2013	Ponera_sp2
E3D-6/M2013	600	E3D/M2013	Pyramica_sp3
E3D-6/M2013	600	E3D/M2013	Tetramorium_sp9
E3D-7/M2013	600	E3D/M2013	Brachyponera_sp3
E3D-7/M2013	600	E3D/M2013	Camponotus_sp2
E3D-7/M2013	600	E3D/M2013	Lophomyrmex_quadrispinosus
E3D-7/M2013	600	E3D/M2013	Odontoponera_transversa
E3D-7/M2013	600	E3D/M2013	Pachycondyla_luteipes
E3D-7/M2013	600	E3D/M2013	Pheidologeton_nanus
E3D-7/M2013	600	E3D/M2013	Ponera_sp1
E3D-7/M2013	600	E3D/M2013	Ponerinae_sp1
E3D-8/M2013	600	E3D/M2013	Brachyponera_sp3
E3D-8/M2013	600	E3D/M2013	Leptogenys_kitteli_altisquamis
E3D-8/M2013	600	E3D/M2013	Messor_sp2
E3D-8/M2013	600	E3D/M2013	Odontoponera_transversa
E3D-8/M2013	600	E3D/M2013	Pachycondyla_luteipes
E3D-8/M2013	600	E3D/M2013	Paratrachina_sp1
E3D-8/M2013	600	E3D/M2013	Pheidologeton_nanus
E3D-8/M2013	600	E3D/M2013	Ponera_sp1
E3D-8/M2013	600	E3D/M2013	Tetramorium_sp9
E3D-9/M2013	600	E3D/M2013	Brachyponera_sp3
E3D-9/M2013	600	E3D/M2013	Odontoponera_transversa
E3D-9/M2013	600	E3D/M2013	Pachycondyla_javana
E3D-9/M2013	600	E3D/M2013	Pachycondyla_luteipes
E3D-9/M2013	600	E3D/M2013	Pheidologeton_nanus
E3D-9/M2013	600	E3D/M2013	Strumigenys_feae
E3D-9/M2013	600	E3D/M2013	Technomyrmex_elatior
E3D-10/M2013	600	E3D/M2013	Amblyoponinae_sp1
E3D-10/M2013	600	E3D/M2013	Brachyponera_sp3
E3D-10/M2013	600	E3D/M2013	Carebara_sp2
E3D-10/M2013	600	E3D/M2013	Leptogenys_chinensis
E3D-10/M2013	600	E3D/M2013	Leptogenys_kitteli_altisquamis
E3D-10/M2013	600	E3D/M2013	Lophomyrmex_quadrispinosus
E3D-10/M2013	600	E3D/M2013	Odontoponera_transversa
E3D-10/M2013	600	E3D/M2013	Pachycondyla_leeuwenhoeki
E3D-10/M2013	600	E3D/M2013	Pachycondyla_luteipes
E3D-10/M2013	600	E3D/M2013	Pheidologeton_nanus
E3D-10/M2013	600	E3D/M2013	Pyramica_sp2
E3D-10/M2013	600	E3D/M2013	Strumigenys_feae
E4A-1/M2013	800	E4A/M2013	Hypoponera_truncata
E4A-1/M2013	800	E4A/M2013	Lophomyrmex_quadrispinosus
E4A-1/M2013	800	E4A/M2013	Pachycondyla_javana
E4A-1/M2013	800	E4A/M2013	Technomyrmex_bicolor
E4A-1/M2013	800	E4A/M2013	Temnothorax_inermis
E4A-1/M2013	800	E4A/M2013	Tetramorium_sp8
E4A-2/M2013	800	E4A/M2013	Anochetus_sp1
E4A-2/M2013	800	E4A/M2013	Lophomyrmex_quadrispinosus
E4A-2/M2013	800	E4A/M2013	Myrmica_sp1
E4A-2/M2013	800	E4A/M2013	Pristomyrmex_sp1
E4A-3/M2013	800	E4A/M2013	Anochetus_sp1
E4A-3/M2013	800	E4A/M2013	Brachyponera_sp3
E4A-3/M2013	800	E4A/M2013	Camponotus_sp2
E4A-3/M2013	800	E4A/M2013	Echinopla_cherapunjiensis
E4A-3/M2013	800	E4A/M2013	Lophomyrmex_quadrispinosus
E4A-3/M2013	800	E4A/M2013	Myrmecina_striata
E4A-3/M2013	800	E4A/M2013	Pachycondyla_javana
E4A-3/M2013	800	E4A/M2013	Paratrachina_sp1
E4A-3/M2013	800	E4A/M2013	Pheidole_sp3
E4A-4/M2013	800	E4A/M2013	Crematogaster_flava
E4A-4/M2013	800	E4A/M2013	Lophomyrmex_quadrispinosus
E4A-4/M2013	800	E4A/M2013	Pheidole_sp3
E4A-4/M2013	800	E4A/M2013	Tetramorium_sp9
E4A-5/M2013	800	E4A/M2013	Brachyponera_sp3
E4A-5/M2013	800	E4A/M2013	Hypoponera_truncata
E4A-5/M2013	800	E4A/M2013	Lophomyrmex_bedoti
E4A-5/M2013	800	E4A/M2013	Lophomyrmex_quadrispinosus
E4A-5/M2013	800	E4A/M2013	Pheidole_sp5
E4A-5/M2013	800	E4A/M2013	Tetramorium_sp10
E4A-6/M2013	800	E4A/M2013	Brachyponera_sp3
E4A-6/M2013	800	E4A/M2013	Lophomyrmex_quadrispinosus
E4A-6/M2013	800	E4A/M2013	Myrmicinae_sp1
E4A-6/M2013	800	E4A/M2013	Pachycondyla_javana
E4A-6/M2013	800	E4A/M2013	Pheidole_sp5
E4A-7/M2013	800	E4A/M2013	Pachycondyla_javana
E4A-8/M2013	800	E4A/M2013	Carebara_sp1
E4A-8/M2013	800	E4A/M2013	Lophomyrmex_bedoti
E4A-8/M2013	800	E4A/M2013	Lophomyrmex_quadrispinosus
E4A-8/M2013	800	E4A/M2013	Myopias_amblyops
E4A-8/M2013	800	E4A/M2013	Pachycondyla_javana
E4A-8/M2013	800	E4A/M2013	Pheidole_sp3
E4A-9/M2013	800	E4A/M2013	Carebara_sp1
E4A-9/M2013	800	E4A/M2013	Crematogaster_politula
E4A-9/M2013	800	E4A/M2013	Pachycondyla_javana
E4A-9/M2013	800	E4A/M2013	Tetramorium_sp10
E4A-10/M2013	800	E4A/M2013	Crematogaster_subnuda
E4A-10/M2013	800	E4A/M2013	Lasius_alieno_flavus
E4A-10/M2013	800	E4A/M2013	Lophomyrmex_bedoti
E4A-10/M2013	800	E4A/M2013	Lophomyrmex_quadrispinosus
E4A-10/M2013	800	E4A/M2013	Pachycondyla_javana
E4A-10/M2013	800	E4A/M2013	Pheidologeton_nanus
E4B-1/M2013	800	E4B/M2013	Diacamma_asamensis
E4B-1/M2013	800	E4B/M2013	Lasius_alieno_flavus
E4B-1/M2013	800	E4B/M2013	Lophomyrmex_quadrispinosus
E4B-1/M2013	800	E4B/M2013	Myrmica_sp1
E4B-1/M2013	800	E4B/M2013	Pachycondyla_javana
E4B-1/M2013	800	E4B/M2013	Pheidole_sp3
E4B-1/M2013	800	E4B/M2013	Pheidole_sp5
E4B-2/M2013	800	E4B/M2013	Brachyponera_sp3
E4B-2/M2013	800	E4B/M2013	Crematogaster_subnuda
E4B-2/M2013	800	E4B/M2013	Hypoponera_truncata
E4B-2/M2013	800	E4B/M2013	Lophomyrmex_quadrispinosus
E4B-2/M2013	800	E4B/M2013	Pachycondyla_javana
E4B-3/M2013	800	E4B/M2013	Brachyponera_sp3
E4B-3/M2013	800	E4B/M2013	Lophomyrmex_quadrispinosus
E4B-3/M2013	800	E4B/M2013	Myrmica_sp1
E4B-3/M2013	800	E4B/M2013	Odontoponera_transversa
E4B-3/M2013	800	E4B/M2013	Pachycondyla_javana
E4B-3/M2013	800	E4B/M2013	Pheidologeton_nanus
E4B-4/M2013	800	E4B/M2013	Brachyponera_sp3
E4B-4/M2013	800	E4B/M2013	Crematogaster_flava
E4B-4/M2013	800	E4B/M2013	Lophomyrmex_quadrispinosus
E4B-4/M2013	800	E4B/M2013	Myrmica_sp1
E4B-4/M2013	800	E4B/M2013	Pheidologeton_nanus
E4B-5/M2013	800	E4B/M2013	Brachyponera_sp3
E4B-5/M2013	800	E4B/M2013	Lophomyrmex_quadrispinosus
E4B-5/M2013	800	E4B/M2013	Pachycondyla_javana
E4B-5/M2013	800	E4B/M2013	Pheidole_sp5
E4B-5/M2013	800	E4B/M2013	Pheidologeton_nanus
E4B-5/M2013	800	E4B/M2013	Tetraponera_allaboranse
E4B-6/M2013	800	E4B/M2013	Brachyponera_sp3
E4B-6/M2013	800	E4B/M2013	Lophomyrmex_bedoti
E4B-6/M2013	800	E4B/M2013	Pachycondyla_javana
E4B-6/M2013	800	E4B/M2013	Pheidole_sp3
E4B-6/M2013	800	E4B/M2013	Tetramorium_tortousum
E4B-7/M2013	800	E4B/M2013	Brachyponera_sp3
E4B-7/M2013	800	E4B/M2013	Crematogaster_subnuda
E4B-7/M2013	800	E4B/M2013	Lophomyrmex_bedoti
E4B-7/M2013	800	E4B/M2013	Lophomyrmex_quadrispinosus
E4B-7/M2013	800	E4B/M2013	Pachycondyla_javana
E4B-7/M2013	800	E4B/M2013	Tetramorium_tortousum
E4B-8/M2013	800	E4B/M2013	Calyptomyrmex_sp1
E4B-8/M2013	800	E4B/M2013	Camponotus_sp2
E4B-8/M2013	800	E4B/M2013	Carebara_sp1
E4B-8/M2013	800	E4B/M2013	Lophomyrmex_bedoti
E4B-8/M2013	800	E4B/M2013	Pachycondyla_javana
E4B-8/M2013	800	E4B/M2013	Pachycondyla_leeuwenhoeki
E4B-8/M2013	800	E4B/M2013	Pheidole_sp3
E4B-8/M2013	800	E4B/M2013	Pheidole_sp5
E4B-8/M2013	800	E4B/M2013	Pheidologeton_nanus
E4B-9/M2013	800	E4B/M2013	Calyptomyrmex_sp1
E4B-9/M2013	800	E4B/M2013	Camponotus_sp2
E4B-9/M2013	800	E4B/M2013	Crematogaster_flava
E4B-9/M2013	800	E4B/M2013	Lasius_alieno_flavus
E4B-9/M2013	800	E4B/M2013	Pachycondyla_javana
E4B-9/M2013	800	E4B/M2013	Pheidole_sp3
E4B-9/M2013	800	E4B/M2013	Strumigenys_feae
E4B-10/M2013	800	E4B/M2013	Hypoponera_truncata
E4B-10/M2013	800	E4B/M2013	Lasius_alieno_flavus
E4B-10/M2013	800	E4B/M2013	Lophomyrmex_bedoti
E4B-10/M2013	800	E4B/M2013	Myrmecina_striata
E4B-10/M2013	800	E4B/M2013	Pachycondyla_javana
E4B-10/M2013	800	E4B/M2013	Paratrachina_sp1
E4B-10/M2013	800	E4B/M2013	Pheidole_sp5
E4B-10/M2013	800	E4B/M2013	Strumigenys_feae
E4B-10/M2013	800	E4B/M2013	Temnothorax_inermis
E4B-10/M2013	800	E4B/M2013	Tetramorium_sp10
E4B-10/M2013	800	E4B/M2013	Tetramorium_sp8
E4C-2/M2013	800	E4C/M2013	Brachyponera_sp3
E4C-2/M2013	800	E4C/M2013	Carebara_sp1
E4C-2/M2013	800	E4C/M2013	Hypoponera_transversa
E4C-2/M2013	800	E4C/M2013	Hypoponera_truncata
E4C-2/M2013	800	E4C/M2013	Lophomyrmex_quadrispinosus
E4C-2/M2013	800	E4C/M2013	Pachycondyla_leeuwenhoeki
E4C-2/M2013	800	E4C/M2013	Paratrachina_sp1
E4C-2/M2013	800	E4C/M2013	Pheidole_sp8
E4C-2/M2013	800	E4C/M2013	Strumigenys_sp1
E4C-2/M2013	800	E4C/M2013	Tetramorium_sp8
E4C-2/M2013	800	E4C/M2013	Tetramorium_tortousum
E4C-3/M2013	800	E4C/M2013	Brachyponera_sp3
E4C-3/M2013	800	E4C/M2013	Hypoponera_aitkenii
E4C-3/M2013	800	E4C/M2013	Hypoponera_truncata
E4C-3/M2013	800	E4C/M2013	Lasius_alieno_flavus
E4C-3/M2013	800	E4C/M2013	Leptogenys_yerburyi
E4C-3/M2013	800	E4C/M2013	Lophomyrmex_quadrispinosus
E4C-3/M2013	800	E4C/M2013	Pheidole_sp8
E4C-3/M2013	800	E4C/M2013	Ponera_sp1
E4C-4/M2013	800	E4C/M2013	Brachyponera_sp3
E4C-4/M2013	800	E4C/M2013	Carebara_sp1
E4C-4/M2013	800	E4C/M2013	Discothyria_sp1
E4C-4/M2013	800	E4C/M2013	Hypoponera_truncata
E4C-4/M2013	800	E4C/M2013	Lophomyrmex_quadrispinosus
E4C-4/M2013	800	E4C/M2013	Messor_sp3
E4C-4/M2013	800	E4C/M2013	Paratrachina_sp1
E4C-4/M2013	800	E4C/M2013	Pheidologeton_nanus
E4C-4/M2013	800	E4C/M2013	Strumigenys_feae
E4C-4/M2013	800	E4C/M2013	Strumigenys_mitis
E4C-4/M2013	800	E4C/M2013	Temnothorax_inermis
E4C-4/M2013	800	E4C/M2013	Tetramorium_tortousum
E4C-5/M2013	800	E4C/M2013	Carebara_sp1
E4C-5/M2013	800	E4C/M2013	Carebara_sp2
E4C-5/M2013	800	E4C/M2013	Leptogenys_yerburyi
E4C-5/M2013	800	E4C/M2013	Lophomyrmex_quadrispinosus
E4C-5/M2013	800	E4C/M2013	Pachycondyla_javana
E4C-5/M2013	800	E4C/M2013	Paratrachina_sp1
E4C-5/M2013	800	E4C/M2013	Pheidole_sp8
E4C-5/M2013	800	E4C/M2013	Pheidologeton_affinis
E4C-5/M2013	800	E4C/M2013	Tetramorium_tortousum
E4C-6/M2013	800	E4C/M2013	Brachyponera_sp3
E4C-6/M2013	800	E4C/M2013	Carebara_sp1
E4C-6/M2013	800	E4C/M2013	Carebara_sp2
E4C-6/M2013	800	E4C/M2013	Hypoponera_aitkenii
E4C-6/M2013	800	E4C/M2013	Lophomyrmex_quadrispinosus
E4C-6/M2013	800	E4C/M2013	Pachycondyla_leeuwenhoeki
E4C-6/M2013	800	E4C/M2013	Paratrachina_sp1
E4C-6/M2013	800	E4C/M2013	Ponera_sp1
E4C-6/M2013	800	E4C/M2013	Tetramorium_sp8
E4C-6/M2013	800	E4C/M2013	Tetramorium_tortousum
E4C-7/M2013	800	E4C/M2013	Calyptomyrmex_sp1
E4C-7/M2013	800	E4C/M2013	Carebara_sp1
E4C-7/M2013	800	E4C/M2013	Carebara_sp2
E4C-7/M2013	800	E4C/M2013	Hypoponera_truncata
E4C-7/M2013	800	E4C/M2013	Lophomyrmex_quadrispinosus
E4C-7/M2013	800	E4C/M2013	Messor_sp2
E4C-7/M2013	800	E4C/M2013	Paratrachina_sp1
E4C-7/M2013	800	E4C/M2013	Pheidole_sp5
E4C-7/M2013	800	E4C/M2013	Pheidole_sp8
E4C-7/M2013	800	E4C/M2013	Ponera_sp1
E4C-8/M2013	800	E4C/M2013	Brachyponera_sp3
E4C-8/M2013	800	E4C/M2013	Carebara_sp1
E4C-8/M2013	800	E4C/M2013	Hypoponera_truncata
E4C-8/M2013	800	E4C/M2013	Lophomyrmex_quadrispinosus
E4C-8/M2013	800	E4C/M2013	Pachycondyla_javana
E4C-8/M2013	800	E4C/M2013	Paratrachina_sp1
E4C-8/M2013	800	E4C/M2013	Pheidole_sp3
E4C-8/M2013	800	E4C/M2013	Pheidole_sp5
E4C-8/M2013	800	E4C/M2013	Pheidologeton_nanus
E4C-8/M2013	800	E4C/M2013	Ponera_sp3
E4C-8/M2013	800	E4C/M2013	Strumigenys_feae
E4C-8/M2013	800	E4C/M2013	Technomyrmex_bicolor
E4C-8/M2013	800	E4C/M2013	Tetramorium_tortousum
E4C-10/M2013	800	E4C/M2013	Brachyponera_sp3
E4C-10/M2013	800	E4C/M2013	Carebara_sp1
E4C-10/M2013	800	E4C/M2013	Diacamma_ceylonense
E4C-10/M2013	800	E4C/M2013	Hypoponera_aitkenii
E4C-10/M2013	800	E4C/M2013	Lophomyrmex_quadrispinosus
E4C-10/M2013	800	E4C/M2013	Pachycondyla_javana
E4C-10/M2013	800	E4C/M2013	Paratrachina_sp1
E4C-10/M2013	800	E4C/M2013	Pheidole_sp5
E4C-10/M2013	800	E4C/M2013	Strumigenys_feae
E4C-10/M2013	800	E4C/M2013	Strumigenys_mitis
E4C-10/M2013	800	E4C/M2013	Tetramorium_sp8
E4D-1/M2013	800	E4D/M2013	Anochetus_sp2
E4D-1/M2013	800	E4D/M2013	Aphaenogaster_schurri
E4D-1/M2013	800	E4D/M2013	Aphaenogaster_smythiesi
E4D-1/M2013	800	E4D/M2013	Brachyponera_sp3
E4D-1/M2013	800	E4D/M2013	Carebara_sp1
E4D-1/M2013	800	E4D/M2013	Diacamma_asamensis
E4D-1/M2013	800	E4D/M2013	Discothyria_sp2
E4D-1/M2013	800	E4D/M2013	Hypoponera_aitkenii
E4D-1/M2013	800	E4D/M2013	Lasius_alieno_flavus
E4D-1/M2013	800	E4D/M2013	Lophomyrmex_quadrispinosus
E4D-1/M2013	800	E4D/M2013	Pachycondyla_javana
E4D-1/M2013	800	E4D/M2013	Pachycondyla_leeuwenhoeki
E4D-1/M2013	800	E4D/M2013	Paratrachina_sp1
E4D-1/M2013	800	E4D/M2013	Pheidole_sp3
E4D-1/M2013	800	E4D/M2013	Pheidole_sp5
E4D-1/M2013	800	E4D/M2013	Pheidologeton_nanus
E4D-1/M2013	800	E4D/M2013	Pristomyrmex_sp1
E4D-1/M2013	800	E4D/M2013	Procerateum_sp1
E4D-1/M2013	800	E4D/M2013	Tetramorium_sp10
E4D-1/M2013	800	E4D/M2013	Tetramorium_sp8
E4D-1/M2013	800	E4D/M2013	Tetramorium_tortousum
E4D-2/M2013	800	E4D/M2013	Aphaenogaster_schurri
E4D-2/M2013	800	E4D/M2013	Camponotus_sp2
E4D-2/M2013	800	E4D/M2013	Diacamma_asamensis
E4D-2/M2013	800	E4D/M2013	Hypoponera_truncata
E4D-2/M2013	800	E4D/M2013	Lophomyrmex_quadrispinosus
E4D-2/M2013	800	E4D/M2013	Pachycondyla_javana
E4D-2/M2013	800	E4D/M2013	Paratrachina_sp1
E4D-2/M2013	800	E4D/M2013	Pheidole_sp5
E4D-2/M2013	800	E4D/M2013	Recurvidris_recurvispinosa
E4D-2/M2013	800	E4D/M2013	Technomyrmex_bicolor
E4D-2/M2013	800	E4D/M2013	Tetramorium_sp9
E4D-3/M2013	800	E4D/M2013	Anochetus_sp2
E4D-3/M2013	800	E4D/M2013	Aphaenogaster_schurri
E4D-3/M2013	800	E4D/M2013	Brachyponera_sp3
E4D-3/M2013	800	E4D/M2013	Diacamma_asamensis
E4D-3/M2013	800	E4D/M2013	Hypoponera_aitkenii
E4D-3/M2013	800	E4D/M2013	Lophomyrmex_quadrispinosus
E4D-3/M2013	800	E4D/M2013	Odontoponera_transversa
E4D-3/M2013	800	E4D/M2013	Pachycondyla_javana
E4D-3/M2013	800	E4D/M2013	Paratrachina_sp1
E4D-3/M2013	800	E4D/M2013	Paratrachina_sp2
E4D-3/M2013	800	E4D/M2013	Pheidole_sp10
E4D-3/M2013	800	E4D/M2013	Pheidole_sp3
E4D-3/M2013	800	E4D/M2013	Pheidole_sp5
E4D-3/M2013	800	E4D/M2013	Recurvidris_recurvispinosa
E4D-3/M2013	800	E4D/M2013	Strumigenys_feae
E4D-3/M2013	800	E4D/M2013	Strumigenys_lyroessa
E4D-3/M2013	800	E4D/M2013	Technomyrmex_bicolor
E4D-3/M2013	800	E4D/M2013	Technomyrmex_elatior
E4D-3/M2013	800	E4D/M2013	Tetramorium_sp11
E4D-3/M2013	800	E4D/M2013	Tetramorium_sp5
E4D-3/M2013	800	E4D/M2013	Tetramorium_sp9
E4D-3/M2013	800	E4D/M2013	Tetramorium_tortousum
E4D-4/M2013	800	E4D/M2013	Brachyponera_sp3
E4D-4/M2013	800	E4D/M2013	Brachyponera_sp4
E4D-4/M2013	800	E4D/M2013	Camponotus_sp2
E4D-4/M2013	800	E4D/M2013	Lophomyrmex_quadrispinosus
E4D-4/M2013	800	E4D/M2013	Pachycondyla_javana
E4D-4/M2013	800	E4D/M2013	Strumigenys_feae
E4D-4/M2013	800	E4D/M2013	Technomyrmex_bicolor
E4D-5/M2013	800	E4D/M2013	Brachyponera_sp3
E4D-5/M2013	800	E4D/M2013	Carebara_sp2
E4D-5/M2013	800	E4D/M2013	Hypoponera_aitkenii
E4D-5/M2013	800	E4D/M2013	Hypoponera_truncata
E4D-5/M2013	800	E4D/M2013	Lasius_alieno_flavus
E4D-5/M2013	800	E4D/M2013	Leptogenys_binghami
E4D-5/M2013	800	E4D/M2013	Lophomyrmex_bedoti
E4D-5/M2013	800	E4D/M2013	Lophomyrmex_quadrispinosus
E4D-5/M2013	800	E4D/M2013	Pachycondyla_javana
E4D-5/M2013	800	E4D/M2013	Paratrachina_sp1
E4D-5/M2013	800	E4D/M2013	Pheidole_sp3
E4D-5/M2013	800	E4D/M2013	Pheidole_sp8
E4D-5/M2013	800	E4D/M2013	Pheidologeton_nanus
E4D-5/M2013	800	E4D/M2013	Pristomyrmex_sp1
E4D-5/M2013	800	E4D/M2013	Strumigenys_feae
E4D-5/M2013	800	E4D/M2013	Strumigenys_sp1
E4D-5/M2013	800	E4D/M2013	Technomyrmex_bicolor
E4D-5/M2013	800	E4D/M2013	Tetramorium_pacificum
E4D-5/M2013	800	E4D/M2013	Tetramorium_sp8
E4D-6/M2013	800	E4D/M2013	Anochetus_sp2
E4D-6/M2013	800	E4D/M2013	Brachyponera_sp3
E4D-6/M2013	800	E4D/M2013	Camponotus_sp2
E4D-6/M2013	800	E4D/M2013	Hypoponera_aitkenii
E4D-6/M2013	800	E4D/M2013	Hypoponera_truncata
E4D-6/M2013	800	E4D/M2013	Iridomyrmex_laevigatus
E4D-6/M2013	800	E4D/M2013	Lophomyrmex_bedoti
E4D-6/M2013	800	E4D/M2013	Lophomyrmex_quadrispinosus
E4D-6/M2013	800	E4D/M2013	Pachycondyla_javana
E4D-6/M2013	800	E4D/M2013	Pachycondyla_leeuwenhoeki
E4D-6/M2013	800	E4D/M2013	Paratrachina_sp1
E4D-6/M2013	800	E4D/M2013	Pheidole_sp5
E4D-6/M2013	800	E4D/M2013	Pheidole_sp8
E4D-6/M2013	800	E4D/M2013	Pheidologeton_nanus
E4D-6/M2013	800	E4D/M2013	Strumigenys_feae
E4D-6/M2013	800	E4D/M2013	Strumigenys_sp3
E4D-6/M2013	800	E4D/M2013	Technomyrmex_bicolor
E4D-6/M2013	800	E4D/M2013	Temnothorax_inermis
E4D-6/M2013	800	E4D/M2013	Tetramorium_sp8
E4D-7/M2013	800	E4D/M2013	Brachyponera_sp3
E4D-7/M2013	800	E4D/M2013	Camponotus_sp2
E4D-7/M2013	800	E4D/M2013	Carebara_sp1
E4D-7/M2013	800	E4D/M2013	Lophomyrmex_bedoti
E4D-7/M2013	800	E4D/M2013	Lophomyrmex_quadrispinosus
E4D-7/M2013	800	E4D/M2013	Odontoponera_transversa
E4D-7/M2013	800	E4D/M2013	Pachycondyla_leeuwenhoeki
E4D-7/M2013	800	E4D/M2013	Paratrachina_sp1
E4D-7/M2013	800	E4D/M2013	Pheidole_sp5
E4D-7/M2013	800	E4D/M2013	Strumigenys_feae
E4D-7/M2013	800	E4D/M2013	Temnothorax_inermis
E4D-8/M2013	800	E4D/M2013	Anochetus_sp1
E4D-8/M2013	800	E4D/M2013	Aphaenogaster_smythiesi
E4D-8/M2013	800	E4D/M2013	Brachyponera_sp3
E4D-8/M2013	800	E4D/M2013	Carebara_sp1
E4D-8/M2013	800	E4D/M2013	Lophomyrmex_bedoti
E4D-8/M2013	800	E4D/M2013	Pachycondyla_javana
E4D-8/M2013	800	E4D/M2013	Paratrachina_sp1
E4D-8/M2013	800	E4D/M2013	Pheidole_sp5
E4D-8/M2013	800	E4D/M2013	Strumigenys_feae
E4D-8/M2013	800	E4D/M2013	Strumigenys_sp3
E4D-8/M2013	800	E4D/M2013	Temnothorax_inermis
E4D-8/M2013	800	E4D/M2013	Tetramorium_tortousum
E4D-9/M2013	800	E4D/M2013	Brachyponera_sp3
E4D-9/M2013	800	E4D/M2013	Carebara_sp1
E4D-9/M2013	800	E4D/M2013	Carebara_sp2
E4D-9/M2013	800	E4D/M2013	Lophomyrmex_bedoti
E4D-9/M2013	800	E4D/M2013	Odontoponera_transversa
E4D-9/M2013	800	E4D/M2013	Pachycondyla_javana
E4D-9/M2013	800	E4D/M2013	Paratrachina_sp1
E4D-9/M2013	800	E4D/M2013	Pheidole_sp3
E4D-9/M2013	800	E4D/M2013	Pheidole_sp5
E4D-9/M2013	800	E4D/M2013	Tetramorium_tortousum
E4D-10/M2013	800	E4D/M2013	Amblyopone_sp2
E4D-10/M2013	800	E4D/M2013	Brachyponera_sp3
E4D-10/M2013	800	E4D/M2013	Hypoponera_truncata
E4D-10/M2013	800	E4D/M2013	Lasius_alienus
E4D-10/M2013	800	E4D/M2013	Lophomyrmex_bedoti
E4D-10/M2013	800	E4D/M2013	Pachycondyla_javana
E4D-10/M2013	800	E4D/M2013	Paratrachina_sp1
E4D-10/M2013	800	E4D/M2013	Pheidole_sp3
E4D-10/M2013	800	E4D/M2013	Pheidole_sp8
E4D-10/M2013	800	E4D/M2013	Strumigenys_feae
E4D-10/M2013	800	E4D/M2013	Technomyrmex_bicolor
E4D-10/M2013	800	E4D/M2013	Tetramorium_pacificum
E5A-1/M2013	1000	E5A/M2013	Aphaenogaster_schurri
E5A-1/M2013	1000	E5A/M2013	Brachyponera_sp3
E5A-1/M2013	1000	E5A/M2013	Camponotus_sp1
E5A-1/M2013	1000	E5A/M2013	Carebara_sp2
E5A-1/M2013	1000	E5A/M2013	Pachycondyla_javana
E5A-1/M2013	1000	E5A/M2013	Paratrachina_sp1
E5A-1/M2013	1000	E5A/M2013	Pheidole_sp5
E5A-1/M2013	1000	E5A/M2013	Pheidologeton_nanus
E5A-1/M2013	1000	E5A/M2013	Strumigenys_feae
E5A-1/M2013	1000	E5A/M2013	Temnothorax_inermis
E5A-1/M2013	1000	E5A/M2013	Tetramorium_sp10
E5A-1/M2013	1000	E5A/M2013	Tetramorium_sp7
E5A-2/M2013	1000	E5A/M2013	Aphaenogaster_schurri
E5A-2/M2013	1000	E5A/M2013	Brachyponera_sp3
E5A-2/M2013	1000	E5A/M2013	Gnamptogenys_binghami
E5A-2/M2013	1000	E5A/M2013	Lophomyrmex_quadrispinosus
E5A-2/M2013	1000	E5A/M2013	Pachycondyla_javana
E5A-2/M2013	1000	E5A/M2013	Pheidologeton_nanus
E5A-2/M2013	1000	E5A/M2013	Tetramorium_sp8
E5A-2/M2013	1000	E5A/M2013	Tetramorium_tortousum
E5A-3/M2013	1000	E5A/M2013	Aphaenogaster_cristata
E5A-3/M2013	1000	E5A/M2013	Aphaenogaster_schurri
E5A-3/M2013	1000	E5A/M2013	Brachyponera_sp3
E5A-3/M2013	1000	E5A/M2013	Brachyponera_sp4
E5A-3/M2013	1000	E5A/M2013	Camponotus_sp2
E5A-3/M2013	1000	E5A/M2013	Carebara_sp2
E5A-3/M2013	1000	E5A/M2013	Lophomyrmex_quadrispinosus
E5A-3/M2013	1000	E5A/M2013	Pachycondyla_javana
E5A-3/M2013	1000	E5A/M2013	Paratrachina_sp1
E5A-3/M2013	1000	E5A/M2013	Pheidole_sp3
E5A-3/M2013	1000	E5A/M2013	Pheidole_sp4
E5A-3/M2013	1000	E5A/M2013	Temnothorax_inermis
E5A-3/M2013	1000	E5A/M2013	Tetramorium_sp8
E5A-4/M2013	1000	E5A/M2013	Aphaenogaster_schurri
E5A-4/M2013	1000	E5A/M2013	Brachyponera_sp4
E5A-4/M2013	1000	E5A/M2013	Brachyponera_sp5
E5A-4/M2013	1000	E5A/M2013	Carebara_sp1
E5A-4/M2013	1000	E5A/M2013	Pachycondyla_javana
E5A-4/M2013	1000	E5A/M2013	Pheidole_sp6
E5A-4/M2013	1000	E5A/M2013	Strumigenys_feae
E5A-4/M2013	1000	E5A/M2013	Tetramorium_pacificum
E5A-4/M2013	1000	E5A/M2013	Tetramorium_sp7
E5A-4/M2013	1000	E5A/M2013	Tetramorium_sp9
E5A-4/M2013	1000	E5A/M2013	Tetramorium_tortousum
E5A-5/M2013	1000	E5A/M2013	Anochetus_sp2
E5A-5/M2013	1000	E5A/M2013	Aphaenogaster_schurri
E5A-5/M2013	1000	E5A/M2013	Brachyponera_sp4
E5A-5/M2013	1000	E5A/M2013	Camponotus_sp1
E5A-5/M2013	1000	E5A/M2013	Crematogaster_biroi
E5A-5/M2013	1000	E5A/M2013	Lophomyrmex_quadrispinosus
E5A-5/M2013	1000	E5A/M2013	Pheidole_sp3
E5A-5/M2013	1000	E5A/M2013	Pheidole_sp4
E5A-5/M2013	1000	E5A/M2013	Pheidologeton_nanus
E5A-5/M2013	1000	E5A/M2013	Strumigenys_feae
E5A-5/M2013	1000	E5A/M2013	Temnothorax_inermis
E5A-5/M2013	1000	E5A/M2013	Tetramorium_sp8
E5A-6/M2013	1000	E5A/M2013	Aphaenogaster_cristata
E5A-6/M2013	1000	E5A/M2013	Aphaenogaster_schurri
E5A-6/M2013	1000	E5A/M2013	Brachyponera_sp4
E5A-6/M2013	1000	E5A/M2013	Camponotus_sp3
E5A-6/M2013	1000	E5A/M2013	Carebara_sp1
E5A-6/M2013	1000	E5A/M2013	Crematogaster_biroi
E5A-6/M2013	1000	E5A/M2013	Lophomyrmex_quadrispinosus
E5A-6/M2013	1000	E5A/M2013	Pheidologeton_nanus
E5A-6/M2013	1000	E5A/M2013	Tetramorium_sp10
E5A-6/M2013	1000	E5A/M2013	Tetramorium_sp7
E5A-7/M2013	1000	E5A/M2013	Brachyponera_sp3
E5A-7/M2013	1000	E5A/M2013	Camponotus_sp2
E5A-7/M2013	1000	E5A/M2013	Carebara_sp1
E5A-7/M2013	1000	E5A/M2013	Lophomyrmex_quadrispinosus
E5A-7/M2013	1000	E5A/M2013	Myriella_sp1
E5A-7/M2013	1000	E5A/M2013	Paratrachina_sp1
E5A-7/M2013	1000	E5A/M2013	Pheidologeton_nanus
E5A-7/M2013	1000	E5A/M2013	Strumigenys_sp1
E5A-7/M2013	1000	E5A/M2013	Temnothorax_inermis
E5A-7/M2013	1000	E5A/M2013	Tetramorium_sp5
E5A-8/M2013	1000	E5A/M2013	Aenictus_sp1
E5A-8/M2013	1000	E5A/M2013	Anochetus_sp2
E5A-8/M2013	1000	E5A/M2013	Aphaenogaster_cristata
E5A-8/M2013	1000	E5A/M2013	Brachyponera_sp4
E5A-8/M2013	1000	E5A/M2013	Crematogaster_biroi
E5A-8/M2013	1000	E5A/M2013	Hypoponera_aitkenii
E5A-8/M2013	1000	E5A/M2013	Lophomyrmex_quadrispinosus
E5A-8/M2013	1000	E5A/M2013	Paratrachina_sp1
E5A-8/M2013	1000	E5A/M2013	Pheidologeton_nanus
E5A-8/M2013	1000	E5A/M2013	Strumigenys_feae
E5A-8/M2013	1000	E5A/M2013	Strumigenys_sp1
E5A-8/M2013	1000	E5A/M2013	Temnothorax_inermis
E5A-8/M2013	1000	E5A/M2013	Tetramorium_sp7
E5A-8/M2013	1000	E5A/M2013	Tetramorium_tortousum
E5A-9/M2013	1000	E5A/M2013	Aphaenogaster_schurri
E5A-9/M2013	1000	E5A/M2013	Brachyponera_sp3
E5A-9/M2013	1000	E5A/M2013	Camponotus_sp3
E5A-9/M2013	1000	E5A/M2013	Carebara_sp1
E5A-9/M2013	1000	E5A/M2013	Hypoponera_aitkenii
E5A-9/M2013	1000	E5A/M2013	Lophomyrmex_quadrispinosus
E5A-9/M2013	1000	E5A/M2013	Myriella_sp1
E5A-9/M2013	1000	E5A/M2013	Myrmecina_striata
E5A-9/M2013	1000	E5A/M2013	Pachycondyla_javana
E5A-9/M2013	1000	E5A/M2013	Paratrachina_sp1
E5A-9/M2013	1000	E5A/M2013	Strumigenys_feae
E5A-9/M2013	1000	E5A/M2013	Technomyrmex_bicolor
E5A-9/M2013	1000	E5A/M2013	Temnothorax_inermis
E5A-10/M2013	1000	E5A/M2013	Aphaenogaster_smythiesi
E5A-10/M2013	1000	E5A/M2013	Carebara_sp1
E5A-10/M2013	1000	E5A/M2013	Hypoponera_aitkenii
E5A-10/M2013	1000	E5A/M2013	Lophomyrmex_quadrispinosus
E5A-10/M2013	1000	E5A/M2013	Pachycondyla_javana
E5A-10/M2013	1000	E5A/M2013	Paratrachina_sp1
E5A-10/M2013	1000	E5A/M2013	Pheidologeton_nanus
E5A-10/M2013	1000	E5A/M2013	Strumigenys_feae
E5A-10/M2013	1000	E5A/M2013	Tetramorium_sp5
E5A-10/M2013	1000	E5A/M2013	Tetramorium_sp8
E5B-1/M2013	1000	E5B/M2013	Pachycondyla_javana
E5B-1/M2013	1000	E5B/M2013	Pheidole_sp4
E5B-1/M2013	1000	E5B/M2013	Pheidologeton_nanus
E5B-2/M2013	1000	E5B/M2013	Anochetus_sp1
E5B-2/M2013	1000	E5B/M2013	Aphaenogaster_smythiesi
E5B-2/M2013	1000	E5B/M2013	Brachyponera_sp3
E5B-2/M2013	1000	E5B/M2013	Carebara_sp1
E5B-2/M2013	1000	E5B/M2013	Lophomyrmex_quadrispinosus
E5B-2/M2013	1000	E5B/M2013	Strumigenys_feae
E5B-2/M2013	1000	E5B/M2013	Temnothorax_inermis
E5B-2/M2013	1000	E5B/M2013	Tetramorium_tortousum
E5B-3/M2013	1000	E5B/M2013	Brachyponera_sp3
E5B-3/M2013	1000	E5B/M2013	Lophomyrmex_quadrispinosus
E5B-3/M2013	1000	E5B/M2013	Monomorium_orientale
E5B-3/M2013	1000	E5B/M2013	Pheidole_sp3
E5B-3/M2013	1000	E5B/M2013	Pheidologeton_nanus
E5B-3/M2013	1000	E5B/M2013	Strumigenys_feae
E5B-3/M2013	1000	E5B/M2013	Temnothorax_inermis
E5B-3/M2013	1000	E5B/M2013	Tetramorium_sp8
E5B-3/M2013	1000	E5B/M2013	Tetramorium_sp9
E5B-4/M2013	1000	E5B/M2013	Brachyponera_sp3
E5B-4/M2013	1000	E5B/M2013	Lophomyrmex_quadrispinosus
E5B-4/M2013	1000	E5B/M2013	Monomorium_orientale
E5B-4/M2013	1000	E5B/M2013	Pachycondyla_javana
E5B-4/M2013	1000	E5B/M2013	Paratrachina_sp1
E5B-4/M2013	1000	E5B/M2013	Pheidole_sp3
E5B-4/M2013	1000	E5B/M2013	Pheidole_sp7
E5B-4/M2013	1000	E5B/M2013	Strumigenys_lewisi
E5B-4/M2013	1000	E5B/M2013	Tetramorium_sp9
E5B-5/M2013	1000	E5B/M2013	Brachyponera_sp3
E5B-5/M2013	1000	E5B/M2013	Brachyponera_sp4
E5B-5/M2013	1000	E5B/M2013	Carebara_sp1
E5B-5/M2013	1000	E5B/M2013	Lophomyrmex_quadrispinosus
E5B-5/M2013	1000	E5B/M2013	Paratrachina_sp1
E5B-5/M2013	1000	E5B/M2013	Pheidole_sp3
E5B-5/M2013	1000	E5B/M2013	Pheidologeton_nanus
E5B-5/M2013	1000	E5B/M2013	Strumigenys_feae
E5B-5/M2013	1000	E5B/M2013	Temnothorax_inermis
E5B-6/M2013	1000	E5B/M2013	Aphaenogaster_cristata
E5B-6/M2013	1000	E5B/M2013	Brachyponera_sp3
E5B-6/M2013	1000	E5B/M2013	Lophomyrmex_quadrispinosus
E5B-6/M2013	1000	E5B/M2013	Monomorium_gracillimum
E5B-6/M2013	1000	E5B/M2013	Paratrachina_sp1
E5B-6/M2013	1000	E5B/M2013	Strumigenys_feae
E5B-6/M2013	1000	E5B/M2013	Technomyrmex_bicolor
E5B-6/M2013	1000	E5B/M2013	Temnothorax_inermis
E5B-6/M2013	1000	E5B/M2013	Tetramorium_pacificum
E5B-6/M2013	1000	E5B/M2013	Tetramorium_sp10
E5B-7/M2013	1000	E5B/M2013	Brachyponera_sp3
E5B-7/M2013	1000	E5B/M2013	Lophomyrmex_quadrispinosus
E5B-7/M2013	1000	E5B/M2013	Pheidole_sp3
E5B-7/M2013	1000	E5B/M2013	Pheidologeton_nanus
E5B-7/M2013	1000	E5B/M2013	Technomyrmex_bicolor
E5B-8/M2013	1000	E5B/M2013	Carebara_sp2
E5B-8/M2013	1000	E5B/M2013	Pachycondyla_javana
E5B-8/M2013	1000	E5B/M2013	Pachycondyla_leeuwenhoeki
E5B-8/M2013	1000	E5B/M2013	Pachycondyla_luteipes
E5B-8/M2013	1000	E5B/M2013	Pheidole_sp3
E5B-8/M2013	1000	E5B/M2013	Pheidologeton_nanus
E5B-8/M2013	1000	E5B/M2013	Strumigenys_sp4
E5B-8/M2013	1000	E5B/M2013	Temnothorax_inermis
E5B-8/M2013	1000	E5B/M2013	Tetramorium_sp10
E5B-8/M2013	1000	E5B/M2013	Tetramorium_sp9
E5B-9/M2013	1000	E5B/M2013	Brachyponera_sp3
E5B-9/M2013	1000	E5B/M2013	Pachycondyla_javana
E5B-9/M2013	1000	E5B/M2013	Pachycondyla_luteipes
E5B-9/M2013	1000	E5B/M2013	Pheidologeton_nanus
E5B-10/M2013	1000	E5B/M2013	Brachyponera_sp3
E5B-10/M2013	1000	E5B/M2013	Carebara_sp1
E5B-10/M2013	1000	E5B/M2013	Lophomyrmex_quadrispinosus
E5B-10/M2013	1000	E5B/M2013	Pachycondyla_javana
E5B-10/M2013	1000	E5B/M2013	Pachycondyla_leeuwenhoeki
E5B-10/M2013	1000	E5B/M2013	Pachycondyla_luteipes
E5B-10/M2013	1000	E5B/M2013	Tetramorium_sp10
E5B-10/M2013	1000	E5B/M2013	Tetramorium_sp12
E5C-1/M2013	1000	E5C/M2013	Brachyponera_sp3
E5C-1/M2013	1000	E5C/M2013	Camponotus_sp2
E5C-1/M2013	1000	E5C/M2013	Camponotus_sp3
E5C-1/M2013	1000	E5C/M2013	Gnamptogenys_binghami
E5C-1/M2013	1000	E5C/M2013	Lophomyrmex_quadrispinosus
E5C-1/M2013	1000	E5C/M2013	Pachycondyla_luteipes
E5C-1/M2013	1000	E5C/M2013	Paratrachina_sp1
E5C-1/M2013	1000	E5C/M2013	Pyramica_sp5
E5C-1/M2013	1000	E5C/M2013	Tetramorium_sp5
E5C-2/M2013	1000	E5C/M2013	Aphaenogaster_cristata
E5C-2/M2013	1000	E5C/M2013	Aphaenogaster_schurri
E5C-2/M2013	1000	E5C/M2013	Brachyponera_sp3
E5C-2/M2013	1000	E5C/M2013	Camponotus_sp1
E5C-2/M2013	1000	E5C/M2013	Camponotus_sp2
E5C-2/M2013	1000	E5C/M2013	Leptogenys_kitteli_altisquamis
E5C-2/M2013	1000	E5C/M2013	Lophomyrmex_quadrispinosus
E5C-2/M2013	1000	E5C/M2013	Myriella_sp1
E5C-2/M2013	1000	E5C/M2013	Pachycondyla_luteipes
E5C-2/M2013	1000	E5C/M2013	Paratrachina_sp1
E5C-2/M2013	1000	E5C/M2013	Pyramica_sp5
E5C-2/M2013	1000	E5C/M2013	Tetramorium_pacificum
E5C-2/M2013	1000	E5C/M2013	Tetramorium_sp7
E5C-3/M2013	1000	E5C/M2013	Aphaenogaster_schurri
E5C-3/M2013	1000	E5C/M2013	Brachyponera_sp3
E5C-3/M2013	1000	E5C/M2013	Brachyponera_sp5
E5C-3/M2013	1000	E5C/M2013	Camponotus_sp1
E5C-3/M2013	1000	E5C/M2013	Myrmoteras_sp1
E5C-3/M2013	1000	E5C/M2013	Pachycondyla_javana
E5C-3/M2013	1000	E5C/M2013	Pachycondyla_leeuwenhoeki
E5C-3/M2013	1000	E5C/M2013	Paratrachina_sp1
E5C-3/M2013	1000	E5C/M2013	Pheidologeton_nanus
E5C-3/M2013	1000	E5C/M2013	Pyramica_sp4
E5C-3/M2013	1000	E5C/M2013	Tetramorium_pacificum
E5C-3/M2013	1000	E5C/M2013	Tetramorium_sp5
E5C-3/M2013	1000	E5C/M2013	Tetramorium_sp8
E5C-3/M2013	1000	E5C/M2013	Tetramorium_sp9
E5C-4/M2013	1000	E5C/M2013	Aphaenogaster_schurri
E5C-4/M2013	1000	E5C/M2013	Aphaenogaster_smythiesi
E5C-4/M2013	1000	E5C/M2013	Brachyponera_sp4
E5C-4/M2013	1000	E5C/M2013	Brachyponera_sp5
E5C-4/M2013	1000	E5C/M2013	Crematogaster_biroi
E5C-4/M2013	1000	E5C/M2013	Pheidole_sp5
E5C-4/M2013	1000	E5C/M2013	Polyrhachis._illaudata
E5C-4/M2013	1000	E5C/M2013	Tetramorium_pacificum
E5C-4/M2013	1000	E5C/M2013	Tetramorium_sp9
E5C-5/M2013	1000	E5C/M2013	Aphaenogaster_smythiesi
E5C-5/M2013	1000	E5C/M2013	Camponotus_sp2
E5C-5/M2013	1000	E5C/M2013	Carebara_sp1
E5C-5/M2013	1000	E5C/M2013	Crematogaster_biroi
E5C-5/M2013	1000	E5C/M2013	Lophomyrmex_quadrispinosus
E5C-5/M2013	1000	E5C/M2013	Pachycondyla_javana
E5C-5/M2013	1000	E5C/M2013	Pachycondyla_leeuwenhoeki
E5C-5/M2013	1000	E5C/M2013	Paratrachina_sp1
E5C-5/M2013	1000	E5C/M2013	Pheidole_sp5
E5C-5/M2013	1000	E5C/M2013	Tetramorium_sp7
E5C-5/M2013	1000	E5C/M2013	Tetramorium_sp9
E5C-6/M2013	1000	E5C/M2013	Brachyponera_sp3
E5C-6/M2013	1000	E5C/M2013	Crematogaster_biroi
E5C-6/M2013	1000	E5C/M2013	Pheidole_sp3
E5C-6/M2013	1000	E5C/M2013	Pheidologeton_nanus
E5C-6/M2013	1000	E5C/M2013	Strumigenys_sp6
E5C-6/M2013	1000	E5C/M2013	Tetramorium_sp9
E5C-7/M2013	1000	E5C/M2013	Aphaenogaster_schurri
E5C-7/M2013	1000	E5C/M2013	Aphaenogaster_smythiesi
E5C-7/M2013	1000	E5C/M2013	Brachyponera_sp3
E5C-7/M2013	1000	E5C/M2013	Camponotus_sp1
E5C-7/M2013	1000	E5C/M2013	Gnamptogenys_binghami
E5C-7/M2013	1000	E5C/M2013	Leptogenys_peuqueti
E5C-7/M2013	1000	E5C/M2013	Lophomyrmex_quadrispinosus
E5C-7/M2013	1000	E5C/M2013	Pachycondyla_javana
E5C-7/M2013	1000	E5C/M2013	Pachycondyla_luteipes
E5C-7/M2013	1000	E5C/M2013	Pheidole_sp10
E5C-7/M2013	1000	E5C/M2013	Pheidole_sp5
E5C-7/M2013	1000	E5C/M2013	Pyramica_sp4
E5C-7/M2013	1000	E5C/M2013	Temnothorax_inermis
E5C-7/M2013	1000	E5C/M2013	Tetramorium_pacificum
E5C-7/M2013	1000	E5C/M2013	Tetramorium_sp5
E5C-7/M2013	1000	E5C/M2013	Tetramorium_sp9
E5C-8/M2013	1000	E5C/M2013	Aphaenogaster_schurri
E5C-8/M2013	1000	E5C/M2013	Camponotus_sp1
E5C-8/M2013	1000	E5C/M2013	Leptogenys_minchinii
E5C-8/M2013	1000	E5C/M2013	Lophomyrmex_quadrispinosus
E5C-8/M2013	1000	E5C/M2013	Pachycondyla_javana
E5C-8/M2013	1000	E5C/M2013	Paratrachina_sp1
E5C-8/M2013	1000	E5C/M2013	Pheidole_sp3
E5C-8/M2013	1000	E5C/M2013	Pheidologeton_nanus
E5C-8/M2013	1000	E5C/M2013	Strumigenys_feae
E5C-8/M2013	1000	E5C/M2013	Technomyrmex_bicolor
E5C-8/M2013	1000	E5C/M2013	Temnothorax_inermis
E5C-9/M2013	1000	E5C/M2013	Aphaenogaster_schurri
E5C-9/M2013	1000	E5C/M2013	Aphaenogaster_smythiesi
E5C-9/M2013	1000	E5C/M2013	Brachyponera_sp3
E5C-9/M2013	1000	E5C/M2013	Camponotus_sp3
E5C-9/M2013	1000	E5C/M2013	Crematogaster_politula
E5C-9/M2013	1000	E5C/M2013	Leptogenys_peuqueti
E5C-9/M2013	1000	E5C/M2013	Lophomyrmex_quadrispinosus
E5C-9/M2013	1000	E5C/M2013	Pachycondyla_javana
E5C-9/M2013	1000	E5C/M2013	Pheidologeton_nanus
E5C-9/M2013	1000	E5C/M2013	Tetramorium_sp5
E5C-10/M2013	1000	E5C/M2013	Aphaenogaster_schurri
E5C-10/M2013	1000	E5C/M2013	Carebara_sp1
E5C-10/M2013	1000	E5C/M2013	Cerapachys_sp1
E5C-10/M2013	1000	E5C/M2013	Pheidole_sp5
E5C-10/M2013	1000	E5C/M2013	Tetramorium_sp8
E5C-10/M2013	1000	E5C/M2013	Tetramorium_sp9
E5D-1/M2013	1000	E5D/M2013	Brachyponera_sp4
E5D-1/M2013	1000	E5D/M2013	Camponotus_sp2
E5D-1/M2013	1000	E5D/M2013	Leptothorax_teylori
E5D-1/M2013	1000	E5D/M2013	Pachycondyla_javana
E5D-1/M2013	1000	E5D/M2013	Polyrhachis_thomsoni
E5D-1/M2013	1000	E5D/M2013	Tetramorium_sp10
E5D-1/M2013	1000	E5D/M2013	Tetramorium_sp9
E5D-2/M2013	1000	E5D/M2013	Anochetus_sp1
E5D-2/M2013	1000	E5D/M2013	Anochetus_sp2
E5D-2/M2013	1000	E5D/M2013	Aphaenogaster_smythiesi
E5D-2/M2013	1000	E5D/M2013	Brachyponera_sp3
E5D-2/M2013	1000	E5D/M2013	Camponotus_sp2
E5D-2/M2013	1000	E5D/M2013	Cerapachys_sp1
E5D-2/M2013	1000	E5D/M2013	Hypoponera_aitkenii
E5D-2/M2013	1000	E5D/M2013	Leptothorax_teylori
E5D-2/M2013	1000	E5D/M2013	Lophomyrmex_quadrispinosus
E5D-2/M2013	1000	E5D/M2013	Pachycondyla_javana
E5D-2/M2013	1000	E5D/M2013	Pheidole_sp8
E5D-2/M2013	1000	E5D/M2013	Temnothorax_inermis
E5D-2/M2013	1000	E5D/M2013	Tetramorium_sp9
E5D-3/M2013	1000	E5D/M2013	Anochetus_sp1
E5D-3/M2013	1000	E5D/M2013	Aphaenogaster_smythiesi
E5D-3/M2013	1000	E5D/M2013	Brachyponera_sp3
E5D-3/M2013	1000	E5D/M2013	Lophomyrmex_quadrispinosus
E5D-3/M2013	1000	E5D/M2013	Pheidole_sp8
E5D-3/M2013	1000	E5D/M2013	Strumigenys_lewisi
E5D-3/M2013	1000	E5D/M2013	Temnothorax_inermis
E5D-5/M2013	1000	E5D/M2013	Brachyponera_sp3
E5D-5/M2013	1000	E5D/M2013	Calyptomyrmex_sp1
E5D-5/M2013	1000	E5D/M2013	Cerapachys_sp1
E5D-5/M2013	1000	E5D/M2013	Monomorium_floricola
E5D-5/M2013	1000	E5D/M2013	Paratrachina_sp1
E5D-5/M2013	1000	E5D/M2013	Pheidole_sp8
E5D-5/M2013	1000	E5D/M2013	Pheidologeton_nanus
E5D-5/M2013	1000	E5D/M2013	Pyramica_sp4
E5D-5/M2013	1000	E5D/M2013	Technomyrmex_bicolor
E5D-5/M2013	1000	E5D/M2013	Temnothorax_inermis
E5D-5/M2013	1000	E5D/M2013	Tetramorium_sp10
E5D-5/M2013	1000	E5D/M2013	Tetramorium_sp9
E5D-6/M2013	1000	E5D/M2013	Brachyponera_sp3
E5D-6/M2013	1000	E5D/M2013	Camponotus_sp2
E5D-6/M2013	1000	E5D/M2013	Gnamptogenys_binghami
E5D-6/M2013	1000	E5D/M2013	Pachycondyla_javana
E5D-6/M2013	1000	E5D/M2013	Pheidole_sp5
E5D-6/M2013	1000	E5D/M2013	Pheidole_sp8
E5D-6/M2013	1000	E5D/M2013	Pyramica_sp4
E5D-7/M2013	1000	E5D/M2013	Aphaenogaster_smythiesi
E5D-7/M2013	1000	E5D/M2013	Brachyponera_sp3
E5D-7/M2013	1000	E5D/M2013	Calyptomyrmex_sp1
E5D-7/M2013	1000	E5D/M2013	Camponotus_sp2
E5D-7/M2013	1000	E5D/M2013	Lophomyrmex_quadrispinosus
E5D-7/M2013	1000	E5D/M2013	Pheidologeton_nanus
E5D-7/M2013	1000	E5D/M2013	Technomyrmex_bicolor
E5D-7/M2013	1000	E5D/M2013	Tetramorium_pacificum
E5D-7/M2013	1000	E5D/M2013	Tetramorium_sp8
E5D-8/M2013	1000	E5D/M2013	Brachyponera_sp3
E5D-8/M2013	1000	E5D/M2013	Camponotus_sp2
E5D-8/M2013	1000	E5D/M2013	Lophomyrmex_quadrispinosus
E5D-8/M2013	1000	E5D/M2013	Pheidologeton_nanus
E5D-8/M2013	1000	E5D/M2013	Temnothorax_inermis
E5D-9/M2013	1000	E5D/M2013	Brachyponera_sp3
E5D-9/M2013	1000	E5D/M2013	Camponotus_sp2
E5D-9/M2013	1000	E5D/M2013	Carebara_sp1
E5D-9/M2013	1000	E5D/M2013	Odontoponera_transversa
E5D-9/M2013	1000	E5D/M2013	Pachycondyla_javana
E5D-9/M2013	1000	E5D/M2013	Pheidole_sp17
E5D-9/M2013	1000	E5D/M2013	Pheidole_sp8
E5D-9/M2013	1000	E5D/M2013	Strumigenys_feae
E5D-9/M2013	1000	E5D/M2013	Technomyrmex_bicolor
E5D-10/M2013	1000	E5D/M2013	Brachyponera_sp3
E5D-10/M2013	1000	E5D/M2013	Lophomyrmex_quadrispinosus
E5D-10/M2013	1000	E5D/M2013	Odontoponera_transversa
E5D-10/M2013	1000	E5D/M2013	Pachycondyla_javana
E5D-10/M2013	1000	E5D/M2013	Paratrachina_sp1
E5D-10/M2013	1000	E5D/M2013	Pheidole_sp8
E5D-10/M2013	1000	E5D/M2013	Tetramorium_sp8
E6A-1/M2013	1200	E6A/M2013	Aphaenogaster_schurri
E6A-1/M2013	1200	E6A/M2013	Carebara_lignata
E6A-1/M2013	1200	E6A/M2013	Carebara_sp1
E6A-1/M2013	1200	E6A/M2013	Gnamptogenys_binghami
E6A-1/M2013	1200	E6A/M2013	Myrmecina_striata
E6A-1/M2013	1200	E6A/M2013	Paratrachina_sp1
E6A-3/M2013	1200	E6A/M2013	Aphaenogaster_schurri
E6A-3/M2013	1200	E6A/M2013	Carebara_sp1
E6A-3/M2013	1200	E6A/M2013	Myrmecina_striata
E6A-4/M2013	1200	E6A/M2013	Carebara_lignata
E6A-4/M2013	1200	E6A/M2013	Messor_sp2
E6A-4/M2013	1200	E6A/M2013	Pheidole_sp8
E6A-4/M2013	1200	E6A/M2013	Strumigenys_feae
E6A-5/M2013	1200	E6A/M2013	Brachyponera_sp3
E6A-5/M2013	1200	E6A/M2013	Pachycondyla_javana
E6A-5/M2013	1200	E6A/M2013	Pachycondyla_leeuwenhoeki
E6A-5/M2013	1200	E6A/M2013	Pheidole_sp8
E6A-5/M2013	1200	E6A/M2013	Temnothorax_inermis
E6A-6/M2013	1200	E6A/M2013	Carebara_sp1
E6A-6/M2013	1200	E6A/M2013	Lophomyrmex_bedoti
E6A-6/M2013	1200	E6A/M2013	Tetramorium_sp9
E6A-7/M2013	1200	E6A/M2013	Aphaenogaster_schurri
E6A-7/M2013	1200	E6A/M2013	Carebara_sp1
E6A-7/M2013	1200	E6A/M2013	Myrmecina_striata
E6A-7/M2013	1200	E6A/M2013	Tetramorium_sp10
E6A-8/M2013	1200	E6A/M2013	Gnamptogenys_binghami
E6A-8/M2013	1200	E6A/M2013	Odontomachus_monticola
E6A-9/M2013	1200	E6A/M2013	Aphaenogaster_schurri
E6A-9/M2013	1200	E6A/M2013	Carebara_sp1
E6A-9/M2013	1200	E6A/M2013	Paratrachina_sp1
E6A-9/M2013	1200	E6A/M2013	Pheidole_sp8
E6A-9/M2013	1200	E6A/M2013	Strumigenys_lewisi
E6A-9/M2013	1200	E6A/M2013	Tetramorium_sp10
E6A-9/M2013	1200	E6A/M2013	Tetramorium_sp9
E6B-1/M2013	1200	E6B/M2013	Brachyponera_sp3
E6B-1/M2013	1200	E6B/M2013	Cryptopone_sp1
E6B-1/M2013	1200	E6B/M2013	Myrmecina_striata
E6B-1/M2013	1200	E6B/M2013	Paratrachina_sp1
E6B-1/M2013	1200	E6B/M2013	Pheidole_sp3
E6B-1/M2013	1200	E6B/M2013	Procerateum_sp1
E6B-1/M2013	1200	E6B/M2013	Technomyrmex_bicolor
E6B-2/M2013	1200	E6B/M2013	Aphaenogaster_schurri
E6B-2/M2013	1200	E6B/M2013	Brachyponera_sp3
E6B-2/M2013	1200	E6B/M2013	Carebara_sp1
E6B-2/M2013	1200	E6B/M2013	Hypoponera_truncata
E6B-2/M2013	1200	E6B/M2013	Pheidole_sp3
E6B-3/M2013	1200	E6B/M2013	Brachyponera_sp3
E6B-3/M2013	1200	E6B/M2013	Carebara_sp1
E6B-3/M2013	1200	E6B/M2013	Hypoponera_gleadowi
E6B-3/M2013	1200	E6B/M2013	Hypoponera_truncata
E6B-3/M2013	1200	E6B/M2013	Myrmecina_striata
E6B-3/M2013	1200	E6B/M2013	Pheidole_sp3
E6B-3/M2013	1200	E6B/M2013	Pheidologeton_nanus
E6B-3/M2013	1200	E6B/M2013	Tetramorium_sp9
E6B-4/M2013	1200	E6B/M2013	Aphaenogaster_schurri
E6B-4/M2013	1200	E6B/M2013	Cerapachys_rissi
E6B-4/M2013	1200	E6B/M2013	Cryptopone_sp1
E6B-4/M2013	1200	E6B/M2013	Hypoponera_truncata
E6B-4/M2013	1200	E6B/M2013	Myrmecina_striata
E6B-4/M2013	1200	E6B/M2013	Paratrachina_sp1
E6B-4/M2013	1200	E6B/M2013	Pheidole_sp3
E6B-4/M2013	1200	E6B/M2013	Pheidole_sp5
E6B-4/M2013	1200	E6B/M2013	Technomyrmex_bicolor
E6B-4/M2013	1200	E6B/M2013	Tetramorium_sp10
E6B-5/M2013	1200	E6B/M2013	Aphaenogaster_schurri
E6B-5/M2013	1200	E6B/M2013	Brachyponera_sp3
E6B-5/M2013	1200	E6B/M2013	Carebara_sp1
E6B-5/M2013	1200	E6B/M2013	Hypoponera_truncata
E6B-5/M2013	1200	E6B/M2013	Myrmecina_striata
E6B-5/M2013	1200	E6B/M2013	Odontomachus_monticola
E6B-5/M2013	1200	E6B/M2013	Paratrachina_sp1
E6B-5/M2013	1200	E6B/M2013	Pheidole_sp3
E6B-5/M2013	1200	E6B/M2013	Pheidole_sp5
E6B-5/M2013	1200	E6B/M2013	Strumigenys_feae
E6B-5/M2013	1200	E6B/M2013	Tetramorium_sp10
E6B-6/M2013	1200	E6B/M2013	Brachyponera_sp3
E6B-6/M2013	1200	E6B/M2013	Myrmecina_striata
E6B-6/M2013	1200	E6B/M2013	Odontomachus_monticola
E6B-6/M2013	1200	E6B/M2013	Paratrachina_sp1
E6B-6/M2013	1200	E6B/M2013	Pheidole_sp3
E6B-6/M2013	1200	E6B/M2013	Strumigenys_feae
E6B-7/M2013	1200	E6B/M2013	Brachyponera_sp3
E6B-7/M2013	1200	E6B/M2013	Myrmecina_striata
E6B-7/M2013	1200	E6B/M2013	Pheidole_sp3
E6B-7/M2013	1200	E6B/M2013	Pyramica_sp1
E6B-8/M2013	1200	E6B/M2013	Brachyponera_sp3
E6B-8/M2013	1200	E6B/M2013	Myrmecina_striata
E6B-8/M2013	1200	E6B/M2013	Paratrachina_sp1
E6B-8/M2013	1200	E6B/M2013	Pheidole_sp3
E6B-8/M2013	1200	E6B/M2013	Pyramica_sp1
E6B-8/M2013	1200	E6B/M2013	Tetramorium_sp10
E6B-10/M2013	1200	E6B/M2013	Brachyponera_sp3
E6B-10/M2013	1200	E6B/M2013	Myrmecina_striata
E6B-10/M2013	1200	E6B/M2013	Pheidole_sp3
E6B-10/M2013	1200	E6B/M2013	Tetramorium_sp10
E6C-1/M2013	1200	E6C/M2013	Aphaenogaster_beccari
E6C-1/M2013	1200	E6C/M2013	Gnamptogenys_binghami
E6C-1/M2013	1200	E6C/M2013	Pheidole_sp3
E6C-1/M2013	1200	E6C/M2013	Pheidologeton_nanus
E6C-1/M2013	1200	E6C/M2013	Ponera_sp3
E6C-2/M2013	1200	E6C/M2013	Aphaenogaster_schurri
E6C-2/M2013	1200	E6C/M2013	Brachyponera_sp3
E6C-2/M2013	1200	E6C/M2013	Cerapachys_rissi
E6C-2/M2013	1200	E6C/M2013	Myrmecina_striata
E6C-2/M2013	1200	E6C/M2013	Pheidole_sp3
E6C-2/M2013	1200	E6C/M2013	Pheidologeton_nanus
E6C-2/M2013	1200	E6C/M2013	Technomyrmex_bicolor
E6C-2/M2013	1200	E6C/M2013	Tetramorium_sp5
E6C-2/M2013	1200	E6C/M2013	Tetramorium_sp9
E6C-3/M2013	1200	E6C/M2013	Gnamptogenys_binghami
E6C-3/M2013	1200	E6C/M2013	Myrmecina_striata
E6C-3/M2013	1200	E6C/M2013	Pheidole_sp3
E6C-3/M2013	1200	E6C/M2013	Strumigenys_feae
E6C-3/M2013	1200	E6C/M2013	Tetramorium_sp9
E6C-4/M2013	1200	E6C/M2013	Aphaenogaster_longipes
E6C-4/M2013	1200	E6C/M2013	Aphaenogaster_schurri
E6C-4/M2013	1200	E6C/M2013	Carebara_sp1
E6C-4/M2013	1200	E6C/M2013	Gnamptogenys_binghami
E6C-5/M2013	1200	E6C/M2013	Aphaenogaster_beccari
E6C-5/M2013	1200	E6C/M2013	Aphaenogaster_schurri
E6C-5/M2013	1200	E6C/M2013	Brachyponera_sp3
E6C-5/M2013	1200	E6C/M2013	Myrmecina_striata
E6C-5/M2013	1200	E6C/M2013	Myrmica_sp1
E6C-5/M2013	1200	E6C/M2013	Pachycondyla_javana
E6C-5/M2013	1200	E6C/M2013	Pheidole_sp3
E6C-5/M2013	1200	E6C/M2013	Pyramica_sp5
E6C-6/M2013	1200	E6C/M2013	Brachyponera_sp3
E6C-6/M2013	1200	E6C/M2013	Myrmecina_striata
E6C-6/M2013	1200	E6C/M2013	Paratrachina_sp1
E6C-6/M2013	1200	E6C/M2013	Pheidole_sp8
E6C-6/M2013	1200	E6C/M2013	Pheidologeton_nanus
E6C-6/M2013	1200	E6C/M2013	Temnothorax_inermis
E6C-7/M2013	1200	E6C/M2013	Brachyponera_sp3
E6C-7/M2013	1200	E6C/M2013	Myrmecina_striata
E6C-7/M2013	1200	E6C/M2013	Paratrachina_sp1
E6C-7/M2013	1200	E6C/M2013	Pheidologeton_nanus
E6C-7/M2013	1200	E6C/M2013	Strumigenys_feae
E6C-7/M2013	1200	E6C/M2013	Tetramorium_sp7
E6C-9/M2013	1200	E6C/M2013	Aphaenogaster_schurri
E6C-9/M2013	1200	E6C/M2013	Brachyponera_sp3
E6C-9/M2013	1200	E6C/M2013	Discothyria_sp1
E6C-9/M2013	1200	E6C/M2013	Hypoponera_truncata
E6C-9/M2013	1200	E6C/M2013	Myrmecina_striata
E6C-9/M2013	1200	E6C/M2013	Paratrachina_sp1
E6C-9/M2013	1200	E6C/M2013	Pheidole_sp3
E6C-9/M2013	1200	E6C/M2013	Pheidologeton_nanus
E6C-9/M2013	1200	E6C/M2013	Strumigenys_lewisi
E6C-9/M2013	1200	E6C/M2013	Tetramorium_sp9
E6C-10/M2013	1200	E6C/M2013	Amblyopone_sp2
E6C-10/M2013	1200	E6C/M2013	Aphaenogaster_schurri
E6C-10/M2013	1200	E6C/M2013	Brachyponera_sp3
E6C-10/M2013	1200	E6C/M2013	Myrmecina_striata
E6C-10/M2013	1200	E6C/M2013	Pheidole_sp3
E6C-10/M2013	1200	E6C/M2013	Pheidologeton_nanus
E6C-10/M2013	1200	E6C/M2013	Tetramorium_sp7
E6D-1/M2013	1200	E6D/M2013	Brachyponera_sp3
E6D-1/M2013	1200	E6D/M2013	Discothyria_sp2
E6D-1/M2013	1200	E6D/M2013	Gnamptogenys_binghami
E6D-1/M2013	1200	E6D/M2013	Myrmecina_striata
E6D-1/M2013	1200	E6D/M2013	Paratrachina_sp1
E6D-1/M2013	1200	E6D/M2013	Pheidole_sp2
E6D-1/M2013	1200	E6D/M2013	Pheidole_sp3
E6D-1/M2013	1200	E6D/M2013	Pheidologeton_nanus
E6D-2/M2013	1200	E6D/M2013	Brachyponera_sp3
E6D-2/M2013	1200	E6D/M2013	Carebara_sp1
E6D-2/M2013	1200	E6D/M2013	Cerapachys_rissi
E6D-2/M2013	1200	E6D/M2013	Myrmecina_striata
E6D-2/M2013	1200	E6D/M2013	Myrmica_sp1
E6D-2/M2013	1200	E6D/M2013	Pheidole_sp3
E6D-2/M2013	1200	E6D/M2013	Pheidologeton_nanus
E6D-2/M2013	1200	E6D/M2013	Pyramica_sp5
E6D-3/M2013	1200	E6D/M2013	Aphaenogaster_longipes
E6D-3/M2013	1200	E6D/M2013	Aphaenogaster_schurri
E6D-3/M2013	1200	E6D/M2013	Brachyponera_sp3
E6D-3/M2013	1200	E6D/M2013	Carebara_sp1
E6D-3/M2013	1200	E6D/M2013	Pheidole_sp3
E6D-3/M2013	1200	E6D/M2013	Pheidologeton_nanus
E6D-3/M2013	1200	E6D/M2013	Ponera_sp4
E6D-3/M2013	1200	E6D/M2013	Pyramica_sp1
E6D-3/M2013	1200	E6D/M2013	Pyramica_sp4
E6D-3/M2013	1200	E6D/M2013	Tetramorium_sp7
E6D-4/M2013	1200	E6D/M2013	Brachyponera_sp3
E6D-4/M2013	1200	E6D/M2013	Gnamptogenys_binghami
E6D-4/M2013	1200	E6D/M2013	Myrmecina_striata
E6D-4/M2013	1200	E6D/M2013	Myrmica_sp1
E6D-4/M2013	1200	E6D/M2013	Pheidologeton_nanus
E6D-4/M2013	1200	E6D/M2013	Pyramica_sp1
E6D-4/M2013	1200	E6D/M2013	Pyramica_sp4
E6D-4/M2013	1200	E6D/M2013	Technomyrmex_bicolor
E6D-4/M2013	1200	E6D/M2013	Tetramorium_sp9
E6D-5/M2013	1200	E6D/M2013	Brachyponera_sp3
E6D-5/M2013	1200	E6D/M2013	Myrmica_sp1
E6D-5/M2013	1200	E6D/M2013	Pheidole_sp3
E6D-5/M2013	1200	E6D/M2013	Pheidologeton_nanus
E6D-5/M2013	1200	E6D/M2013	Technomyrmex_albipes
E6D-5/M2013	1200	E6D/M2013	Technomyrmex_bicolor
E6D-5/M2013	1200	E6D/M2013	Temnothorax_inermis
E6D-5/M2013	1200	E6D/M2013	Tetramorium_sp9
E6D-6/M2013	1200	E6D/M2013	Aphaenogaster_schurri
E6D-6/M2013	1200	E6D/M2013	Carebara_sp1
E6D-6/M2013	1200	E6D/M2013	Cerapachys_sp1
E6D-6/M2013	1200	E6D/M2013	Crematogaster_politula
E6D-6/M2013	1200	E6D/M2013	Pheidologeton_nanus
E6D-6/M2013	1200	E6D/M2013	Technomyrmex_bicolor
E6D-6/M2013	1200	E6D/M2013	Tetramorium_sp5
E6D-7/M2013	1200	E6D/M2013	Aphaenogaster_sp1
E6D-7/M2013	1200	E6D/M2013	Brachyponera_sp3
E6D-7/M2013	1200	E6D/M2013	Carebara_sp1
E6D-7/M2013	1200	E6D/M2013	Lasius_alieno_bruneus
E6D-7/M2013	1200	E6D/M2013	Temnothorax_inermis
E6D-8/M2013	1200	E6D/M2013	Aphaenogaster_schurri
E6D-8/M2013	1200	E6D/M2013	Carebara_sp1
E6D-8/M2013	1200	E6D/M2013	Gnamptogenys_binghami
E6D-8/M2013	1200	E6D/M2013	Myrmica_sp1
E6D-8/M2013	1200	E6D/M2013	Temnothorax_inermis
E6D-8/M2013	1200	E6D/M2013	Tetramorium_sp5
E6D-9/M2013	1200	E6D/M2013	Aphaenogaster_schurri
E6D-9/M2013	1200	E6D/M2013	Aphaenogaster_smythiesi
E6D-9/M2013	1200	E6D/M2013	Brachyponera_sp3
E6D-9/M2013	1200	E6D/M2013	Carebara_sp1
E6D-9/M2013	1200	E6D/M2013	Gnamptogenys_binghami
E6D-9/M2013	1200	E6D/M2013	Myrmica_sp1
E6D-9/M2013	1200	E6D/M2013	Pyramica_sp1
E6D-9/M2013	1200	E6D/M2013	Pyramica_sp4
E6D-9/M2013	1200	E6D/M2013	Temnothorax_inermis
E6D-9/M2013	1200	E6D/M2013	Tetramorium_sp9
E6D-10/M2013	1200	E6D/M2013	Aphaenogaster_sp1
E6D-10/M2013	1200	E6D/M2013	Brachyponera_sp3
E6D-10/M2013	1200	E6D/M2013	Hypoponera_truncata
E6D-10/M2013	1200	E6D/M2013	Odontomachus_monticola
E6D-10/M2013	1200	E6D/M2013	Paratrachina_sp1
E6D-10/M2013	1200	E6D/M2013	Pheidole_sp3
E6D-10/M2013	1200	E6D/M2013	Strumigenys_feae
E6D-10/M2013	1200	E6D/M2013	Technomyrmex_bicolor
E6D-10/M2013	1200	E6D/M2013	Temnothorax_inermis
E6D-10/M2013	1200	E6D/M2013	Tetramorium_sp9
E7A-2/M2013	1400	E7A/M2013	Aenictus_ceylonicus
E7A-2/M2013	1400	E7A/M2013	Aphaenogaster_longipes
E7A-2/M2013	1400	E7A/M2013	Aphaenogaster_smythiesi
E7A-2/M2013	1400	E7A/M2013	Carebara_sp1
E7A-2/M2013	1400	E7A/M2013	Tetramorium_sp10
E7A-2/M2013	1400	E7A/M2013	Tetramorium_sp9
E7A-4/M2013	1400	E7A/M2013	Aphaenogaster_schurri
E7A-4/M2013	1400	E7A/M2013	Strumigenys_feae
E7A-4/M2013	1400	E7A/M2013	Tetramorium_pacificum
E7A-5/M2013	1400	E7A/M2013	Carebara_sp1
E7A-5/M2013	1400	E7A/M2013	Strumigenys_feae
E7A-5/M2013	1400	E7A/M2013	Strumigenys_lewisi
E7A-5/M2013	1400	E7A/M2013	Tetramorium_sp10
E7A-6/M2013	1400	E7A/M2013	Aphaenogaster_cristata
E7A-6/M2013	1400	E7A/M2013	Aphaenogaster_smythiesi
E7A-6/M2013	1400	E7A/M2013	Carebara_sp1
E7A-6/M2013	1400	E7A/M2013	Pachycondyla_javana
E7A-6/M2013	1400	E7A/M2013	Pyramica_sp4
E7A-6/M2013	1400	E7A/M2013	Strumigenys_lewisi
E7A-6/M2013	1400	E7A/M2013	Tetramorium_sp9
E7A-7/M2013	1400	E7A/M2013	Carebara_sp1
E7A-7/M2013	1400	E7A/M2013	Pachycondyla_javana
E7A-7/M2013	1400	E7A/M2013	Pachycondyla_luteipes
E7A-8/M2013	1400	E7A/M2013	Aphaenogaster_cristata
E7A-8/M2013	1400	E7A/M2013	Carebara_sp1
E7A-8/M2013	1400	E7A/M2013	Pheidole_sp3
E7A-8/M2013	1400	E7A/M2013	Tetramorium_sp10
E7A-8/M2013	1400	E7A/M2013	Tetramorium_sp9
E7A-9/M2013	1400	E7A/M2013	Tetramorium_sp10
E7A-10/M2013	1400	E7A/M2013	Aphaenogaster_cristata
E7A-10/M2013	1400	E7A/M2013	Carebara_sp1
E7A-10/M2013	1400	E7A/M2013	Paratrachina_sp1
E7A-10/M2013	1400	E7A/M2013	Strumigenys_lewisi
E7A-10/M2013	1400	E7A/M2013	Tetramorium_sp10
E7A-10/M2013	1400	E7A/M2013	Tetramorium_sp8
E7A-10/M2013	1400	E7A/M2013	Tetramorium_sp9
E7B-8/M2013	1400	E7B/M2013	Aphaenogaster_cristata
E7B-8/M2013	1400	E7B/M2013	Carebara_sp1
E7B-8/M2013	1400	E7B/M2013	Gnamptogenys_binghami
E7B-8/M2013	1400	E7B/M2013	Hypoponera_truncata
E7B-8/M2013	1400	E7B/M2013	Myrmecina_striata
E7B-8/M2013	1400	E7B/M2013	Strumigenys_feae
E7B-8/M2013	1400	E7B/M2013	Tetramorium_sp9
E7B-9/M2013	1400	E7B/M2013	Aphaenogaster_smythiesi
E7B-9/M2013	1400	E7B/M2013	Strumigenys_feae
E7B-10/M2013	1400	E7B/M2013	Aphaenogaster_cristata
E7B-10/M2013	1400	E7B/M2013	Carebara_sp1
E7B-10/M2013	1400	E7B/M2013	Myrmecina_striata
E7B-10/M2013	1400	E7B/M2013	Paratrachina_sp1
E7B-10/M2013	1400	E7B/M2013	Strumigenys_lewisi
E7B-10/M2013	1400	E7B/M2013	Tetramorium_sp9
E7C-2/M2013	1400	E7C/M2013	Aphaenogaster_cristata
E7C-2/M2013	1400	E7C/M2013	Brachyponera_sp5
E7C-2/M2013	1400	E7C/M2013	Carebara_sp1
E7C-2/M2013	1400	E7C/M2013	Gnamptogenys_binghami
E7C-2/M2013	1400	E7C/M2013	Myrmecina_striata
E7C-2/M2013	1400	E7C/M2013	Pachycondyla_javana
E7C-2/M2013	1400	E7C/M2013	Pheidole_sp3
E7C-2/M2013	1400	E7C/M2013	Pheidologeton_nanus
E7C-2/M2013	1400	E7C/M2013	Tetramorium_sp9
E7C-3/M2013	1400	E7C/M2013	Aphaenogaster_cristata
E7C-3/M2013	1400	E7C/M2013	Gnamptogenys_binghami
E7C-3/M2013	1400	E7C/M2013	Leptogenys_yerburyi
E7C-3/M2013	1400	E7C/M2013	Myrmecina_striata
E7C-3/M2013	1400	E7C/M2013	Pheidologeton_diversus
E7C-3/M2013	1400	E7C/M2013	Pheidologeton_nanus
E7C-3/M2013	1400	E7C/M2013	Procerateum_sp1
E7C-3/M2013	1400	E7C/M2013	Tetramorium_sp10
E7C-4/M2013	1400	E7C/M2013	Aphaenogaster_cristata
E7C-4/M2013	1400	E7C/M2013	Carebara_sp1
E7C-4/M2013	1400	E7C/M2013	Cerapachys_sp1
E7C-4/M2013	1400	E7C/M2013	Paratrachina_sp1
E7C-4/M2013	1400	E7C/M2013	Pheidologeton_nanus
E7C-4/M2013	1400	E7C/M2013	Tetramorium_sp10
E7C-5/M2013	1400	E7C/M2013	Aphaenogaster_longipes
E7C-5/M2013	1400	E7C/M2013	Aphaenogaster_smythiesi
E7C-5/M2013	1400	E7C/M2013	Gnamptogenys_binghami
E7C-5/M2013	1400	E7C/M2013	Paratrachina_sp1
E7C-5/M2013	1400	E7C/M2013	Pheidologeton_nanus
E7C-5/M2013	1400	E7C/M2013	Tetramorium_sp9
E7C-6/M2013	1400	E7C/M2013	Aphaenogaster_longipes
E7C-6/M2013	1400	E7C/M2013	Gnamptogenys_binghami
E7C-6/M2013	1400	E7C/M2013	Paratrachina_sp1
E7C-6/M2013	1400	E7C/M2013	Pheidole_sp3
E7C-6/M2013	1400	E7C/M2013	Pheidole_sp8
E7C-6/M2013	1400	E7C/M2013	Pheidologeton_nanus
E7C-6/M2013	1400	E7C/M2013	Technomyrmex_bicolor
E7C-6/M2013	1400	E7C/M2013	Tetramorium_sp10
E7C-6/M2013	1400	E7C/M2013	Tetramorium_sp9
E7C-7/M2013	1400	E7C/M2013	Brachyponera_sp5
E7C-7/M2013	1400	E7C/M2013	Hypoponera_truncata
E7C-7/M2013	1400	E7C/M2013	Pheidole_sp3
E7C-7/M2013	1400	E7C/M2013	Pheidologeton_nanus
E7C-7/M2013	1400	E7C/M2013	Tetramorium_sp10
E7C-7/M2013	1400	E7C/M2013	Tetramorium_sp9
E7C-8/M2013	1400	E7C/M2013	Gnamptogenys_binghami
E7C-8/M2013	1400	E7C/M2013	Hypoponera_truncata
E7C-8/M2013	1400	E7C/M2013	Myrmecina_striata
E7C-8/M2013	1400	E7C/M2013	Pheidologeton_nanus
E7C-8/M2013	1400	E7C/M2013	Strumigenys_feae
E7C-8/M2013	1400	E7C/M2013	Technomyrmex_bicolor
E7C-8/M2013	1400	E7C/M2013	Tetramorium_sp10
E7C-8/M2013	1400	E7C/M2013	Tetramorium_sp8
E7C-8/M2013	1400	E7C/M2013	Tetramorium_sp9
E7C-9/M2013	1400	E7C/M2013	Aenictus_punensis
E7C-9/M2013	1400	E7C/M2013	Aphaenogaster_cristata
E7C-9/M2013	1400	E7C/M2013	Carebara_sp2
E7C-9/M2013	1400	E7C/M2013	Gnamptogenys_binghami
E7C-9/M2013	1400	E7C/M2013	Hypoponera_truncata
E7C-9/M2013	1400	E7C/M2013	Messor_sp1
E7C-9/M2013	1400	E7C/M2013	Paratrachina_sp1
E7C-9/M2013	1400	E7C/M2013	Pheidole_sp3
E7C-9/M2013	1400	E7C/M2013	Pheidole_sp9
E7C-9/M2013	1400	E7C/M2013	Tetramorium_sp8
E7C-10/M2013	1400	E7C/M2013	Aphaenogaster_longipes
E7C-10/M2013	1400	E7C/M2013	Hypoponera_truncata
E7C-10/M2013	1400	E7C/M2013	Paratrachina_sp1
E7C-10/M2013	1400	E7C/M2013	Pheidole_sp3
E7C-10/M2013	1400	E7C/M2013	Pheidologeton_nanus
E7C-10/M2013	1400	E7C/M2013	Tetramorium_sp9
E7C-1/M2013	1400	E7C/M2013	Aphaenogaster_cristata
E7C-1/M2013	1400	E7C/M2013	Brachyponera_sp5
E7C-1/M2013	1400	E7C/M2013	Carebara_sp1
E7C-1/M2013	1400	E7C/M2013	Pheidole_sp5
E7C-1/M2013	1400	E7C/M2013	Pheidole_sp6
E7C-1/M2013	1400	E7C/M2013	Pheidologeton_nanus
E7C-1/M2013	1400	E7C/M2013	Tetramorium_sp9
E7D-1/M2013	1400	E7D/M2013	Hypoponera_truncata
E7D-1/M2013	1400	E7D/M2013	Messor_sp1
E7D-1/M2013	1400	E7D/M2013	Pheidole_sp5
E7D-1/M2013	1400	E7D/M2013	Tetramorium_pacificum
E7D-1/M2013	1400	E7D/M2013	Tetramorium_sp10
E7D-1/M2013	1400	E7D/M2013	Tetramorium_sp9
E7D-2/M2013	1400	E7D/M2013	Aphaenogaster_longipes
E7D-2/M2013	1400	E7D/M2013	Aphaenogaster_smythiesi
E7D-2/M2013	1400	E7D/M2013	Hypoponera_truncata
E7D-2/M2013	1400	E7D/M2013	Messor_sp1
E7D-2/M2013	1400	E7D/M2013	Myrmecina_striata
E7D-2/M2013	1400	E7D/M2013	Pheidole_sp3
E7D-2/M2013	1400	E7D/M2013	Pheidole_sp8
E7D-2/M2013	1400	E7D/M2013	Pheidologeton_nanus
E7D-2/M2013	1400	E7D/M2013	Strumigenys_sp6
E7D-2/M2013	1400	E7D/M2013	Tetramorium_sp9
E7D-3/M2013	1400	E7D/M2013	Aphaenogaster_longipes
E7D-3/M2013	1400	E7D/M2013	Brachyponera_sp5
E7D-3/M2013	1400	E7D/M2013	Carebara_sp1
E7D-3/M2013	1400	E7D/M2013	Hypoponera_truncata
E7D-3/M2013	1400	E7D/M2013	Myrmecina_striata
E7D-3/M2013	1400	E7D/M2013	Pheidole_sp3
E7D-3/M2013	1400	E7D/M2013	Pheidole_sp5
E7D-3/M2013	1400	E7D/M2013	Pheidole_sp8
E7D-3/M2013	1400	E7D/M2013	Pheidologeton_nanus
E7D-3/M2013	1400	E7D/M2013	Strumigenys_sp1
E7D-3/M2013	1400	E7D/M2013	Tetramorium_sp10
E7D-3/M2013	1400	E7D/M2013	Tetramorium_sp9
E7D-4/M2013	1400	E7D/M2013	Aphaenogaster_smythiesi
E7D-4/M2013	1400	E7D/M2013	Brachyponera_sp3
E7D-4/M2013	1400	E7D/M2013	Carebara_sp1
E7D-4/M2013	1400	E7D/M2013	Gnamptogenys_binghami
E7D-4/M2013	1400	E7D/M2013	Hypoponera_truncata
E7D-4/M2013	1400	E7D/M2013	Lasius_himalayanus
E7D-4/M2013	1400	E7D/M2013	Myrmecina_striata
E7D-4/M2013	1400	E7D/M2013	Tetramorium_pacificum
E7D-4/M2013	1400	E7D/M2013	Tetramorium_sp9
E7D-5/M2013	1400	E7D/M2013	Aphaenogaster_cristata
E7D-5/M2013	1400	E7D/M2013	Aphaenogaster_smythiesi
E7D-5/M2013	1400	E7D/M2013	Myrmecina_striata
E7D-5/M2013	1400	E7D/M2013	Pheidole_sp3
E7D-5/M2013	1400	E7D/M2013	Tetramorium_pacificum
E7D-5/M2013	1400	E7D/M2013	Tetramorium_sp8
E7D-5/M2013	1400	E7D/M2013	Tetramorium_sp9
E7D-6/M2013	1400	E7D/M2013	Aphaenogaster_cristata
E7D-6/M2013	1400	E7D/M2013	Brachyponera_sp5
E7D-6/M2013	1400	E7D/M2013	Carebara_sp1
E7D-6/M2013	1400	E7D/M2013	Cerapachys_rissi
E7D-6/M2013	1400	E7D/M2013	Myrmecina_striata
E7D-6/M2013	1400	E7D/M2013	Pachycondyla_javana
E7D-6/M2013	1400	E7D/M2013	Pachycondyla_luteipes
E7D-6/M2013	1400	E7D/M2013	Pheidologeton_nanus
E7D-6/M2013	1400	E7D/M2013	Procerateum_sp2
E7D-6/M2013	1400	E7D/M2013	Strumigenys_sp6
E7D-6/M2013	1400	E7D/M2013	Technomyrmex_bicolor
E7D-6/M2013	1400	E7D/M2013	Tetramorium_sp10
E7D-6/M2013	1400	E7D/M2013	Tetramorium_sp9
E7D-7/M2013	1400	E7D/M2013	Brachyponera_sp5
E7D-7/M2013	1400	E7D/M2013	Carebara_sp1
E7D-7/M2013	1400	E7D/M2013	Myrmecina_striata
E7D-7/M2013	1400	E7D/M2013	Pachycondyla_luteipes
E7D-7/M2013	1400	E7D/M2013	Pheidole_sp5
E7D-7/M2013	1400	E7D/M2013	Pheidole_sp8
E7D-7/M2013	1400	E7D/M2013	Pheidologeton_nanus
E7D-7/M2013	1400	E7D/M2013	Tetramorium_sp10
E7D-7/M2013	1400	E7D/M2013	Tetramorium_sp9
E7D-8/M2013	1400	E7D/M2013	Carebara_sp1
E7D-8/M2013	1400	E7D/M2013	Gnamptogenys_binghami
E7D-8/M2013	1400	E7D/M2013	Hypoponera_truncata
E7D-8/M2013	1400	E7D/M2013	Myrmecina_striata
E7D-8/M2013	1400	E7D/M2013	Pachycondyla_luteipes
E7D-8/M2013	1400	E7D/M2013	Pheidole_sp8
E7D-8/M2013	1400	E7D/M2013	Tetramorium_sp9
E7D-8/M2013	1400	E7D/M2013	Tetramorium_tortousum
E7D-9/M2013	1400	E7D/M2013	Brachyponera_sp3
E7D-9/M2013	1400	E7D/M2013	Hypoponera_truncata
E7D-9/M2013	1400	E7D/M2013	Myrmecina_striata
E7D-9/M2013	1400	E7D/M2013	Pachycondyla_javana
E7D-9/M2013	1400	E7D/M2013	Paratrachina_sp1
E7D-9/M2013	1400	E7D/M2013	Pheidologeton_nanus
E7D-9/M2013	1400	E7D/M2013	Tetramorium_sp9
E8A-1/M2013	1600	E8A/M2013	Leptogenys_lucidula
E8A-1/M2013	1600	E8A/M2013	Lophomyrmex_quadrispinosus
E8A-1/M2013	1600	E8A/M2013	Pheidologeton_nanus
E8A-2/M2013	1600	E8A/M2013	Carebara_sp2
E8A-2/M2013	1600	E8A/M2013	Myrmecina_striata
E8A-2/M2013	1600	E8A/M2013	Pheidole_sp5
E8A-2/M2013	1600	E8A/M2013	Tetramorium_sp10
E8A-3/M2013	1600	E8A/M2013	Carebara_sp1
E8A-3/M2013	1600	E8A/M2013	Gnamptogenys_binghami
E8A-3/M2013	1600	E8A/M2013	Hypoponera_truncata
E8A-3/M2013	1600	E8A/M2013	Lasius_alieno_flavus
E8A-3/M2013	1600	E8A/M2013	Myrmecina_striata
E8A-3/M2013	1600	E8A/M2013	Paratrachina_sp1
E8A-3/M2013	1600	E8A/M2013	Strumigenys_feae
E8A-4/M2013	1600	E8A/M2013	Aphaenogaster_longipes
E8A-4/M2013	1600	E8A/M2013	Carebara_sp1
E8A-4/M2013	1600	E8A/M2013	Carebara_sp2
E8A-4/M2013	1600	E8A/M2013	Pyramica_sp4
E8A-4/M2013	1600	E8A/M2013	Strumigenys_lewisi
E8A-4/M2013	1600	E8A/M2013	Tetramorium_sp10
E8A-6/M2013	1600	E8A/M2013	Carebara_lignata
E8A-6/M2013	1600	E8A/M2013	Carebara_sp1
E8A-6/M2013	1600	E8A/M2013	Hypoponera_sp1
E8A-6/M2013	1600	E8A/M2013	Myrmecina_striata
E8A-7/M2013	1600	E8A/M2013	Aphaenogaster_cristata
E8A-7/M2013	1600	E8A/M2013	Carebara_sp1
E8A-7/M2013	1600	E8A/M2013	Pheidole_sp3
E8A-7/M2013	1600	E8A/M2013	Pheidole_sp8
E8A-7/M2013	1600	E8A/M2013	Strumigenys_lewisi
E8A-8/M2013	1600	E8A/M2013	Aphaenogaster_cristata
E8A-8/M2013	1600	E8A/M2013	Aphaenogaster_smythiesi
E8A-8/M2013	1600	E8A/M2013	Carebara_sp1
E8A-8/M2013	1600	E8A/M2013	Hypoponera_sp1
E8A-8/M2013	1600	E8A/M2013	Tetramorium_sp9
E8A-9/M2013	1600	E8A/M2013	Aphaenogaster_cristata
E8A-9/M2013	1600	E8A/M2013	Aphaenogaster_longipes
E8A-9/M2013	1600	E8A/M2013	Carebara_sp1
E8A-9/M2013	1600	E8A/M2013	Hypoponera_sp2
E8A-9/M2013	1600	E8A/M2013	Strumigenys_lewisi
E8A-9/M2013	1600	E8A/M2013	Tetramorium_sp9
E8A-10/M2013	1600	E8A/M2013	Carebara_sp1
E8A-10/M2013	1600	E8A/M2013	Pheidole_sp3
E8A-10/M2013	1600	E8A/M2013	Pheidologeton_nanus
E8A-10/M2013	1600	E8A/M2013	Tetramorium_sp9
E8B-1/M2013	1600	E8B/M2013	Brachyponera_sp5
E8B-1/M2013	1600	E8B/M2013	Pachycondyla_luteipes
E8B-1/M2013	1600	E8B/M2013	Paratrachina_sp1
E8B-1/M2013	1600	E8B/M2013	Procerateum_sp1
E8B-1/M2013	1600	E8B/M2013	Tetramorium_sp9
E8B-2/M2013	1600	E8B/M2013	Odontomachus_monticola
E8B-2/M2013	1600	E8B/M2013	Paratrachina_sp1
E8B-2/M2013	1600	E8B/M2013	Pheidole_sp8
E8B-2/M2013	1600	E8B/M2013	Strumigenys_lewisi
E8B-2/M2013	1600	E8B/M2013	Tetramorium_pacificum
E8B-2/M2013	1600	E8B/M2013	Tetramorium_sp9
E8B-3/M2013	1600	E8B/M2013	Brachyponera_sp5
E8B-3/M2013	1600	E8B/M2013	Tetramorium_sp10
E8B-3/M2013	1600	E8B/M2013	Tetramorium_sp11
E8B-3/M2013	1600	E8B/M2013	Tetramorium_sp9
E8B-4/M2013	1600	E8B/M2013	Tetramorium_sp10
E8B-4/M2013	1600	E8B/M2013	Tetramorium_sp9
E8B-5/M2013	1600	E8B/M2013	Hypoponera_sp1
E8B-5/M2013	1600	E8B/M2013	Pachycondyla_javana
E8B-5/M2013	1600	E8B/M2013	Pachycondyla_luteipes
E8B-6/M2013	1600	E8B/M2013	Carebara_sp1
E8B-6/M2013	1600	E8B/M2013	Hypoponera_sp1
E8B-6/M2013	1600	E8B/M2013	Pachycondyla_javana
E8B-6/M2013	1600	E8B/M2013	Tetramorium_sp10
E8B-7/M2013	1600	E8B/M2013	Aphaenogaster_cristata
E8B-7/M2013	1600	E8B/M2013	Brachyponera_sp5
E8B-7/M2013	1600	E8B/M2013	Carebara_sp1
E8B-7/M2013	1600	E8B/M2013	Gnamptogenys_binghami
E8B-7/M2013	1600	E8B/M2013	Pachycondyla_luteipes
E8B-7/M2013	1600	E8B/M2013	Paratrachina_sp1
E8B-7/M2013	1600	E8B/M2013	Pheidole_sp8
E8B-7/M2013	1600	E8B/M2013	Pheidologeton_nanus
E8B-8/M2013	1600	E8B/M2013	Carebara_sp1
E8B-8/M2013	1600	E8B/M2013	Myrmecina_striata
E8B-8/M2013	1600	E8B/M2013	Pachycondyla_luteipes
E8B-8/M2013	1600	E8B/M2013	Paratrachina_sp1
E8B-8/M2013	1600	E8B/M2013	Pheidole_sp8
E8B-8/M2013	1600	E8B/M2013	Tetramorium_sp9
E8B-9/M2013	1600	E8B/M2013	Aphaenogaster_cristata
E8B-9/M2013	1600	E8B/M2013	Carebara_sp1
E8B-9/M2013	1600	E8B/M2013	Tetramorium_sp10
E8B-9/M2013	1600	E8B/M2013	Tetramorium_sp9
E8B-10/M2013	1600	E8B/M2013	Aphaenogaster_cristata
E8B-10/M2013	1600	E8B/M2013	Aphaenogaster_longipes
E8B-10/M2013	1600	E8B/M2013	Myrmecina_striata
E8B-10/M2013	1600	E8B/M2013	Pheidole_sp18
E8B-10/M2013	1600	E8B/M2013	Pheidole_sp3
E8B-10/M2013	1600	E8B/M2013	Tetramorium_sp9
E8C-1/M2013	1600	E8C/M2013	Aphaenogaster_cristata
E8C-1/M2013	1600	E8C/M2013	Carebara_lignata
E8C-1/M2013	1600	E8C/M2013	Myrmecina_striata
E8C-1/M2013	1600	E8C/M2013	Myrmica_sp1
E8C-1/M2013	1600	E8C/M2013	Pachycondyla_javana
E8C-1/M2013	1600	E8C/M2013	Pheidole_sp7
E8C-1/M2013	1600	E8C/M2013	Pheidologeton_nanus
E8C-1/M2013	1600	E8C/M2013	Tetramorium_sp10
E8C-2/M2013	1600	E8C/M2013	Aphaenogaster_cristata
E8C-2/M2013	1600	E8C/M2013	Pachycondyla_javana
E8C-2/M2013	1600	E8C/M2013	Tetramorium_sp10
E8C-2/M2013	1600	E8C/M2013	Tetramorium_sp9
E8C-3/M2013	1600	E8C/M2013	Aphaenogaster_smythiesi
E8C-3/M2013	1600	E8C/M2013	Messor_sp1
E8C-3/M2013	1600	E8C/M2013	Myrmecina_striata
E8C-3/M2013	1600	E8C/M2013	Tetramorium_sp10
E8C-4/M2013	1600	E8C/M2013	Aphaenogaster_cristata
E8C-4/M2013	1600	E8C/M2013	Hypoponera_truncata
E8C-4/M2013	1600	E8C/M2013	Pheidole_sp8
E8C-4/M2013	1600	E8C/M2013	Tetramorium_sp10
E8C-4/M2013	1600	E8C/M2013	Tetramorium_sp9
E8C-6/M2013	1600	E8C/M2013	Aphaenogaster_longipes
E8C-6/M2013	1600	E8C/M2013	Hypoponera_truncata
E8C-6/M2013	1600	E8C/M2013	Myrmecina_striata
E8C-6/M2013	1600	E8C/M2013	Pheidole_sp3
E8C-6/M2013	1600	E8C/M2013	Tetramorium_sp9
E8C-7/M2013	1600	E8C/M2013	Pheidole_sp3
E8C-7/M2013	1600	E8C/M2013	Tetramorium_sp10
E8C-8/M2013	1600	E8C/M2013	Carebara_sp2
E8C-8/M2013	1600	E8C/M2013	Lasius_himalayanus
E8C-10/M2013	1600	E8C/M2013	Brachyponera_sp5
E8C-10/M2013	1600	E8C/M2013	Pheidole_sp3
E8C-10/M2013	1600	E8C/M2013	Pheidole_sp7
E8C-10/M2013	1600	E8C/M2013	Pheidologeton_nanus
E8C-10/M2013	1600	E8C/M2013	Tetramorium_sp10
E8D-1/M2013	1600	E8D/M2013	Aphaenogaster_cristata
E8D-1/M2013	1600	E8D/M2013	Aphaenogaster_smythiesi
E8D-1/M2013	1600	E8D/M2013	Pheidole_sp3
E8D-1/M2013	1600	E8D/M2013	Pheidologeton_nanus
E8D-1/M2013	1600	E8D/M2013	Pyramica_sp4
E8D-1/M2013	1600	E8D/M2013	Tetramorium_pacificum
E8D-1/M2013	1600	E8D/M2013	Tetramorium_sp8
E8D-2/M2013	1600	E8D/M2013	Carebara_sp1
E8D-2/M2013	1600	E8D/M2013	Pheidole_sp3
E8D-2/M2013	1600	E8D/M2013	Tetramorium_sp10
E8D-2/M2013	1600	E8D/M2013	Tetramorium_sp8
E8D-3/M2013	1600	E8D/M2013	Aphaenogaster_longipes
E8D-3/M2013	1600	E8D/M2013	Brachyponera_sp5
E8D-3/M2013	1600	E8D/M2013	Myrmecina_striata
E8D-3/M2013	1600	E8D/M2013	Pheidole_sp3
E8D-3/M2013	1600	E8D/M2013	Pyramica_sp4
E8D-3/M2013	1600	E8D/M2013	Tetramorium_sp10
E8D-3/M2013	1600	E8D/M2013	Tetramorium_sp8
E8D-4/M2013	1600	E8D/M2013	Aphaenogaster_cristata
E8D-4/M2013	1600	E8D/M2013	Brachyponera_sp5
E8D-4/M2013	1600	E8D/M2013	Hypoponera_truncata
E8D-4/M2013	1600	E8D/M2013	Pheidole_sp3
E8D-4/M2013	1600	E8D/M2013	Tetramorium_pacificum
E8D-4/M2013	1600	E8D/M2013	Tetramorium_sp10
E8D-5/M2013	1600	E8D/M2013	Aphaenogaster_cristata
E8D-5/M2013	1600	E8D/M2013	Brachyponera_sp5
E8D-5/M2013	1600	E8D/M2013	Carebara_sp1
E8D-5/M2013	1600	E8D/M2013	Myrmecina_striata
E8D-5/M2013	1600	E8D/M2013	Pheidole_sp3
E8D-5/M2013	1600	E8D/M2013	Tetramorium_sp9
E8D-6/M2013	1600	E8D/M2013	Myrmecina_striata
E8D-6/M2013	1600	E8D/M2013	Pheidole_sp3
E8D-6/M2013	1600	E8D/M2013	Tetramorium_sp10
E8D-7/M2013	1600	E8D/M2013	Pheidole_sp3
E8D-7/M2013	1600	E8D/M2013	Tetramorium_sp10
E8D-7/M2013	1600	E8D/M2013	Tetramorium_sp8
E8D-8/M2013	1600	E8D/M2013	Aphaenogaster_cristata
E8D-8/M2013	1600	E8D/M2013	Aphaenogaster_longipes
E8D-8/M2013	1600	E8D/M2013	Pheidole_sp3
E8D-8/M2013	1600	E8D/M2013	Pheidologeton_nanus
E8D-9/M2013	1600	E8D/M2013	Aphaenogaster_cristata
E8D-9/M2013	1600	E8D/M2013	Cerapachys_rissi
E8D-9/M2013	1600	E8D/M2013	Myopias_amblyops
E8D-9/M2013	1600	E8D/M2013	Tetramorium_sp10
E8D-10/M2013	1600	E8D/M2013	Carebara_sp3
E8D-10/M2013	1600	E8D/M2013	Pheidole_sp3
E8D-10/M2013	1600	E8D/M2013	Tetramorium_sp10
E8D-10/M2013	1600	E8D/M2013	Tetramorium_tortousum
E9A-1/M2013	1800	E9A/M2013	Brachyponera_sp5
E9A-1/M2013	1800	E9A/M2013	Tetramorium_sp10
E9A-2/M2013	1800	E9A/M2013	Brachyponera_sp5
E9A-2/M2013	1800	E9A/M2013	Hypoponera_sp1
E9A-2/M2013	1800	E9A/M2013	Myrmecina_striata
E9A-2/M2013	1800	E9A/M2013	Tetramorium_sp9
E9A-3/M2013	1800	E9A/M2013	Brachyponera_sp5
E9A-3/M2013	1800	E9A/M2013	Pheidole_sp19
E9A-3/M2013	1800	E9A/M2013	Tetramorium_sp10
E9A-3/M2013	1800	E9A/M2013	Tetramorium_sp9
E9A-5/M2013	1800	E9A/M2013	Hypoponera_truncata
E9A-5/M2013	1800	E9A/M2013	Tetramorium_sp10
E9A-5/M2013	1800	E9A/M2013	Tetramorium_sp9
E9A-6/M2013	1800	E9A/M2013	Temnothorax_inermis
E9A-6/M2013	1800	E9A/M2013	Tetramorium_sp10
E9A-9/M2013	1800	E9A/M2013	Hypoponera_sp1
E9A-9/M2013	1800	E9A/M2013	Myrmecina_striata
E9A-9/M2013	1800	E9A/M2013	Pheidole_sp19
E9A-9/M2013	1800	E9A/M2013	Tetramorium_sp9
E9A-10/M2013	1800	E9A/M2013	Myrmecina_striata
E9A-10/M2013	1800	E9A/M2013	Pheidole_sp19
E9A-10/M2013	1800	E9A/M2013	Tetramorium_sp10
E9B-1/M2013	1800	E9B/M2013	Hypoponera_sp1
E9B-1/M2013	1800	E9B/M2013	Myrmecina_striata
E9B-1/M2013	1800	E9B/M2013	Pheidole_sp3
E9B-1/M2013	1800	E9B/M2013	Tetramorium_sp10
E9B-1/M2013	1800	E9B/M2013	Tetramorium_sp9
E9B-2/M2013	1800	E9B/M2013	Aphaenogaster_cristata
E9B-2/M2013	1800	E9B/M2013	Hypoponera_sp1
E9B-2/M2013	1800	E9B/M2013	Myrmecina_striata
E9B-2/M2013	1800	E9B/M2013	Pheidole_sp19
E9B-2/M2013	1800	E9B/M2013	Pheidole_sp5
E9B-2/M2013	1800	E9B/M2013	Tetramorium_sp10
E9B-2/M2013	1800	E9B/M2013	Tetramorium_sp9
E9B-3/M2013	1800	E9B/M2013	Hypoponera_truncata
E9B-3/M2013	1800	E9B/M2013	Lophomyrmex_bedoti
E9B-3/M2013	1800	E9B/M2013	Myrmecina_striata
E9B-3/M2013	1800	E9B/M2013	Pheidole_sp19
E9B-3/M2013	1800	E9B/M2013	Temnothorax_inermis
E9B-4/M2013	1800	E9B/M2013	Aphaenogaster_schurri
E9B-4/M2013	1800	E9B/M2013	Hypoponera_sp1
E9B-4/M2013	1800	E9B/M2013	Myrmecina_striata
E9B-4/M2013	1800	E9B/M2013	Tetramorium_sp10
E9B-4/M2013	1800	E9B/M2013	Tetramorium_sp9
E9B-5/M2013	1800	E9B/M2013	Hypoponera_sp1
E9B-5/M2013	1800	E9B/M2013	Pheidole_sp19
E9B-8/M2013	1800	E9B/M2013	Hypoponera_sp1
E9B-8/M2013	1800	E9B/M2013	Pheidole_sp19
E9B-8/M2013	1800	E9B/M2013	Tetramorium_sp10
E9B-8/M2013	1800	E9B/M2013	Tetramorium_sp9
E9B-10/M2013	1800	E9B/M2013	Amblyopone_sp1
E9B-10/M2013	1800	E9B/M2013	Lasius_alieno_flavus
E9B-10/M2013	1800	E9B/M2013	Myrmecina_striata
E9B-10/M2013	1800	E9B/M2013	Pheidole_sp6
E9B-10/M2013	1800	E9B/M2013	Temnothorax_inermis
E9B-10/M2013	1800	E9B/M2013	Tetramorium_sp10
E9D-1/M2013	1800	E9D/M2013	Brachyponera_sp5
E9D-1/M2013	1800	E9D/M2013	Carebara_sp1
E9D-1/M2013	1800	E9D/M2013	Discothyria_sp1
E9D-1/M2013	1800	E9D/M2013	Pheidole_sp19
E9D-1/M2013	1800	E9D/M2013	Tetramorium_sp10
E9D-2/M2013	1800	E9D/M2013	Aphaenogaster_schurri
E9D-2/M2013	1800	E9D/M2013	Hypoponera_truncata
E9D-2/M2013	1800	E9D/M2013	Pheidole_sp5
E9D-2/M2013	1800	E9D/M2013	Tetramorium_sp9
E9D-3/M2013	1800	E9D/M2013	Cerapachys_rissi
E9D-3/M2013	1800	E9D/M2013	Pheidologeton_nanus
E9D-4/M2013	1800	E9D/M2013	Pheidole_sp19
E9D-4/M2013	1800	E9D/M2013	Pheidologeton_nanus
E9D-4/M2013	1800	E9D/M2013	Tetramorium_sp9
E9D-6/M2013	1800	E9D/M2013	Aphaenogaster_longipes
E9D-6/M2013	1800	E9D/M2013	Myrmecina_striata
E9D-6/M2013	1800	E9D/M2013	Pheidole_sp19
E9D-10/M2013	1800	E9D/M2013	Cerapachys_rissi
E9D-10/M2013	1800	E9D/M2013	Hypoponera_sp1
E9D-10/M2013	1800	E9D/M2013	Leptothorax_teylori
E9D-10/M2013	1800	E9D/M2013	Myrmecina_striata
E9D-10/M2013	1800	E9D/M2013	Pheidologeton_nanus
E11A-9/M2013	2200	E11A/M2013	Hypoponera_gleadowi
E11A-9/M2013	2200	E11A/M2013	Hypoponera_truncata
E11A-9/M2013	2200	E11A/M2013	Myrmicinae_sp1
E11A-10/M2013	2200	E11A/M2013	Aphaenogaster_smythiesi
E11A-10/M2013	2200	E11A/M2013	Hypoponera_confinis
E11D-1/M2013	2200	E11D/M2013	Myrmecina_striata
E11D-1/M2013	2200	E11D/M2013	Pheidole_sp20
E11D-1/M2013	2200	E11D/M2013	Tetramorium_sp9
E11D-2/M2013	2200	E11D/M2013	Aphaenogaster_smythiesi
E11D-2/M2013	2200	E11D/M2013	Tetramorium_sp9
E11D-3/M2013	2200	E11D/M2013	Tetramorium_sp10
E11D-3/M2013	2200	E11D/M2013	Tetramorium_sp9
E11D-4/M2013	2200	E11D/M2013	Ponera_sp1
E11D-4/M2013	2200	E11D/M2013	Tetramorium_sp10
E11D-4/M2013	2200	E11D/M2013	Tetramorium_sp9
E11D-5/M2013	2200	E11D/M2013	Pheidole_sp20
E11D-5/M2013	2200	E11D/M2013	Pheidole_sp9
E11D-9/M2013	2200	E11D/M2013	Aphaenogaster_schurri
E11D-9/M2013	2200	E11D/M2013	Aphaenogaster_smythiesi
E11D-9/M2013	2200	E11D/M2013	Dorylus_orientalis
E11D-9/M2013	2200	E11D/M2013	Lasius_alieno_flavus
E11D-9/M2013	2200	E11D/M2013	Lasius_himalayanus
E11D-9/M2013	2200	E11D/M2013	Pheidole_sp9
E11D-10/M2013	2200	E11D/M2013	Lasius_alieno_flavus
E11D-10/M2013	2200	E11D/M2013	Lasius_himalayanus
E11D-10/M2013	2200	E11D/M2013	Pheidole_sp10
E12A-1/M2013	2400	E12A/M2013	Aphaenogaster_smythiesi
E12A-3/M2013	2400	E12A/M2013	Aphaenogaster_smythiesi
E12A-4/M2013	2400	E12A/M2013	myrmica_ritae
E12A-5/M2013	2400	E12A/M2013	myrmica_ritae
E12A-6/M2013	2400	E12A/M2013	Aphaenogaster_smythiesi
E12A-6/M2013	2400	E12A/M2013	Ponera_sp2
E12A-8/M2013	2400	E12A/M2013	myrmica_ritae
E12A-9/M2013	2400	E12A/M2013	Aphaenogaster_smythiesi
E12A-10/M2013	2400	E12A/M2013	Aphaenogaster_smythiesi
E12A-10/M2013	2400	E12A/M2013	myrmica_ritae
E12B-1/M2013	2400	E12B/M2013	Aphaenogaster_smythiesi
E12B-2/M2013	2400	E12B/M2013	Aphaenogaster_smythiesi
E12B-3/M2013	2400	E12B/M2013	Aphaenogaster_smythiesi
E12B-5/M2013	2400	E12B/M2013	myrmica_ritae
E12B-6/M2013	2400	E12B/M2013	Aphaenogaster_smythiesi
E12B-10/M2013	2400	E12B/M2013	Aphaenogaster_smythiesi
E12C-1/M2013	2400	E12C/M2013	Aphaenogaster_smythiesi
E12C-2/M2013	2400	E12C/M2013	Aphaenogaster_smythiesi
E12C-2/M2013	2400	E12C/M2013	Pheidologeton_nanus
E12C-6/M2013	2400	E12C/M2013	Aphaenogaster_smythiesi
E12C-9/M2013	2400	E12C/M2013	Aphaenogaster_smythiesi
E12C-10/M2013	2400	E12C/M2013	Aphaenogaster_smythiesi
E12D-1/M2013	2400	E12D/M2013	Aphaenogaster_smythiesi
E12D-6/M2013	2400	E12D/M2013	Aphaenogaster_smythiesi
E12D-7/M2013	2400	E12D/M2013	Aphaenogaster_smythiesi
E12D-7/M2013	2400	E12D/M2013	Temnothorax_schurri
E12D-9/M2013	2400	E12D/M2013	myrmica_ritae
E12D-9/M2013	2400	E12D/M2013	Temnothorax_schurri
E3C-2/M2013	600	E3C/M2013	Crematogaster_millardi
E3C-2/M2013	600	E3C/M2013	Hypoponera_truncata
E3C-2/M2013	600	E3C/M2013	Lophomyrmex_bedoti
E3C-2/M2013	600	E3C/M2013	Lophomyrmex_quadrispinosus
E3C-2/M2013	600	E3C/M2013	Pachycondyla_jerdoni
E3C-2/M2013	600	E3C/M2013	Paratrachina_sp1
E3C-2/M2013	600	E3C/M2013	Pheidologeton_nanus
E3C-2/M2013	600	E3C/M2013	Technomyrmex_bicolor
E3C-2/M2013	600	E3C/M2013	Tetramorium_sp8
E4C-1/M2013	800	E4C/M2013	Carebara_sp1
E4C-1/M2013	800	E4C/M2013	Lophomyrmex_quadrispinosus
E4C-1/M2013	800	E4C/M2013	Messor_sp1
E4C-1/M2013	800	E4C/M2013	Pachycondyla_javana
E4C-9/M2013	800	E4C/M2013	Brachyponera_sp3
E4C-9/M2013	800	E4C/M2013	Calyptomyrmex_sp1
E4C-9/M2013	800	E4C/M2013	Carebara_sp1
E4C-9/M2013	800	E4C/M2013	Pachycondyla_javana
E4C-9/M2013	800	E4C/M2013	Paratrachina_sp1
E4C-9/M2013	800	E4C/M2013	Strumigenys_feae
E4C-9/M2013	800	E4C/M2013	Temnothorax_sp1
E5D-4/M2013	1000	E5D/M2013	Aphaenogaster_smythiesi
E5D-4/M2013	1000	E5D/M2013	Brachyponera_sp3
E5D-4/M2013	1000	E5D/M2013	Lophomyrmex_quadrispinosus
E5D-4/M2013	1000	E5D/M2013	Paratrachina_sp1
E5D-4/M2013	1000	E5D/M2013	Strumigenys_feae
E5D-4/M2013	1000	E5D/M2013	Technomyrmex_bicolor
E6A-2/M2013	1200	E6A/M2013	Carebara_sp1
E6A-2/M2013	1200	E6A/M2013	Paratrachina_sp1
E6A-2/M2013	1200	E6A/M2013	Tetramorium_sp7
E6A-10/M2013	1200	E6A/M2013	Brachyponera_sp3
E6A-10/M2013	1200	E6A/M2013	Carebara_sp1
E6A-10/M2013	1200	E6A/M2013	Myrmecina_striata
E6A-10/M2013	1200	E6A/M2013	Paratrachina_sp1
E6A-10/M2013	1200	E6A/M2013	Temnothorax_inermis
E6A-10/M2013	1200	E6A/M2013	Tetramorium_sp10
E6B-9/M2013	1200	E6B/M2013	Brachyponera_sp3
E6B-9/M2013	1200	E6B/M2013	Monomorium_gracillimum
E6B-9/M2013	1200	E6B/M2013	Myrmecina_striata
E6B-9/M2013	1200	E6B/M2013	Paratrachina_sp1
E6C-8/M2013	1200	E6C/M2013	Aphaenogaster_schurri
E6C-8/M2013	1200	E6C/M2013	Brachyponera_sp3
E6C-8/M2013	1200	E6C/M2013	Gnamptogenys_binghami
E6C-8/M2013	1200	E6C/M2013	Myrmecina_striata
E6C-8/M2013	1200	E6C/M2013	Pheidologeton_nanus
E6C-8/M2013	1200	E6C/M2013	Tetramorium_sp5
E6C-8/M2013	1200	E6C/M2013	Tetramorium_sp7
E6C-8/M2013	1200	E6C/M2013	Tetramorium_sp9
E7A-1/M2013	1400	E7A/M2013	Brachyponera_sp3
E7A-1/M2013	1400	E7A/M2013	Strumigenys_feae
E7A-3/M2013	1400	E7A/M2013	Carebara_sp1
E7A-3/M2013	1400	E7A/M2013	Pheidole_sp3
E7A-3/M2013	1400	E7A/M2013	Procerateum_sp2
E7A-3/M2013	1400	E7A/M2013	Technomyrmex_bicolor
E7A-3/M2013	1400	E7A/M2013	Tetramorium_pacificum
E7A-3/M2013	1400	E7A/M2013	Tetramorium_sp9
E7B-1/M2013	1400	E7B/M2013	Aphaenogaster_cristata
E7B-1/M2013	1400	E7B/M2013	Leptogenys_lucidula
E7B-1/M2013	1400	E7B/M2013	Tetramorium_sp10
E7B-2/M2013	1400	E7B/M2013	Carebara_sp1
E7B-2/M2013	1400	E7B/M2013	Gnamptogenys_binghami
E7B-2/M2013	1400	E7B/M2013	Hypoponera_truncata
E7B-2/M2013	1400	E7B/M2013	Leptogenys_lucidula
E7B-2/M2013	1400	E7B/M2013	Pheidole_sp5
E7B-2/M2013	1400	E7B/M2013	Procerateum_sp1
E7B-2/M2013	1400	E7B/M2013	Strumigenys_feae
E7B-2/M2013	1400	E7B/M2013	Tetramorium_sp10
E7B-3/M2013	1400	E7B/M2013	Carebara_sp1
E7B-3/M2013	1400	E7B/M2013	Hypoponera_truncata
E7B-3/M2013	1400	E7B/M2013	Leptogenys_lucidula
E7B-3/M2013	1400	E7B/M2013	Myrmecina_striata
E7B-3/M2013	1400	E7B/M2013	Tetramorium_sp10
E7B-4/M2013	1400	E7B/M2013	Tetramorium_sp10
E7B-5/M2013	1400	E7B/M2013	Aphaenogaster_cristata
E7B-5/M2013	1400	E7B/M2013	Myrmecina_striata
E7B-5/M2013	1400	E7B/M2013	Tetramorium_sp10
E7B-5/M2013	1400	E7B/M2013	Tetramorium_sp8
E7B-6/M2013	1400	E7B/M2013	Hypoponera_truncata
E7B-6/M2013	1400	E7B/M2013	Strumigenys_feae
E7B-6/M2013	1400	E7B/M2013	Tetramorium_sp9
E7B-7/M2013	1400	E7B/M2013	Carebara_sp1
E7B-7/M2013	1400	E7B/M2013	Monomorium_gracillimum
E7B-7/M2013	1400	E7B/M2013	Paratrachina_sp1
E7B-7/M2013	1400	E7B/M2013	Strumigenys_feae
E7B-7/M2013	1400	E7B/M2013	Strumigenys_sp2
E7B-7/M2013	1400	E7B/M2013	Tetramorium_sp10
E7D-10/M2013	1400	E7D/M2013	Brachyponera_sp3
E7D-10/M2013	1400	E7D/M2013	Hypoponera_truncata
E7D-10/M2013	1400	E7D/M2013	Paratrachina_sp1
E7D-10/M2013	1400	E7D/M2013	Pheidole_sp5
E7D-10/M2013	1400	E7D/M2013	Pheidologeton_nanus
E7D-10/M2013	1400	E7D/M2013	Ponera_sp1
E7D-10/M2013	1400	E7D/M2013	Tetramorium_sp9
E8A-5/M2013	1600	E8A/M2013	Carebara_sp1
E8A-5/M2013	1600	E8A/M2013	Myrmecina_striata
E8A-5/M2013	1600	E8A/M2013	Strumigenys_lewisi
E8C-5/M2013	1600	E8C/M2013	Carebara_sp1
E8C-5/M2013	1600	E8C/M2013	Cerapachys_sp1
E8C-5/M2013	1600	E8C/M2013	Hypoponera_sp1
E8C-5/M2013	1600	E8C/M2013	Pheidologeton_nanus
E8C-9/M2013	1600	E8C/M2013	Brachyponera_sp5
E8C-9/M2013	1600	E8C/M2013	Carebara_sp1
E8C-9/M2013	1600	E8C/M2013	Myrmecina_striata
E8C-9/M2013	1600	E8C/M2013	Pheidole_sp7
E8C-9/M2013	1600	E8C/M2013	Tetramorium_sp10
E9A-4/M2013	1800	E9A/M2013	Hypoponera_sp1
E9A-4/M2013	1800	E9A/M2013	Myrmecina_striata
E9A-4/M2013	1800	E9A/M2013	Pheidole_sp3
E9A-4/M2013	1800	E9A/M2013	Tetramorium_sp10
E9A-7/M2013	1800	E9A/M2013	Tetramorium_sp9
E9A-8/M2013	1800	E9A/M2013	Temnothorax_inermis
E9A-8/M2013	1800	E9A/M2013	Tetramorium_sp8
E9B-6/M2013	1800	E9B/M2013	Amblyopone_sp1
E9B-6/M2013	1800	E9B/M2013	Hypoponera_sp1
E9B-6/M2013	1800	E9B/M2013	Myrmecina_striata
E9B-6/M2013	1800	E9B/M2013	Tetramorium_sp10
E9B-7/M2013	1800	E9B/M2013	Amblyopone_sp1
E9B-7/M2013	1800	E9B/M2013	Tetramorium_sp10
E9B-9/M2013	1800	E9B/M2013	Amblyopone_sp1
E9B-9/M2013	1800	E9B/M2013	Myrmecina_striata
E9B-9/M2013	1800	E9B/M2013	Tetramorium_sp10
E9C-1/M2013	1800	E9C/M2013	Cerapachys_rissi
E9C-1/M2013	1800	E9C/M2013	Hypoponera_sp1
E9C-1/M2013	1800	E9C/M2013	Hypoponera_truncata
E9C-1/M2013	1800	E9C/M2013	Myrmecina_striata
E9C-2/M2013	1800	E9C/M2013	Cerapachys_rissi
E9C-2/M2013	1800	E9C/M2013	Tetramorium_sp10
E9C-2/M2013	1800	E9C/M2013	Tetramorium_sp9
E9C-4/M2013	1800	E9C/M2013	Cerapachys_rissi
E9C-4/M2013	1800	E9C/M2013	Hypoponera_sp1
E9C-4/M2013	1800	E9C/M2013	Hypoponera_truncata
E9C-5/M2013	1800	E9C/M2013	Hypoponera_sp1
E9C-5/M2013	1800	E9C/M2013	Myrmecina_striata
E9C-5/M2013	1800	E9C/M2013	Pheidole_sp12
E9C-5/M2013	1800	E9C/M2013	Tetramorium_salvatum
E9C-6/M2013	1800	E9C/M2013	Aphaenogaster_longipes
E9C-6/M2013	1800	E9C/M2013	Brachyponera_sp5
E9C-6/M2013	1800	E9C/M2013	Myrmecina_striata
E9C-10/M2013	1800	E9C/M2013	Cerapachys_rissi
E9D-5/M2013	1800	E9D/M2013	Brachyponera_sp5
E9D-5/M2013	1800	E9D/M2013	Cerapachys_rissi
E9D-5/M2013	1800	E9D/M2013	Pheidologeton_nanus
E9D-5/M2013	1800	E9D/M2013	Tetramorium_sp10
E9D-7/M2013	1800	E9D/M2013	Aphaenogaster_longipes
[truncated: 75 more rows]
